# Supplementary material for: European Roma groups show complex West Eurasian admixture footprints and a common South Asian genetic origin
Source: PLoS Genet. 2019 Sep 23;15(9):e1008417. doi: 10.1371/journal.pgen.1008417 (PMC6779411; doi:10.1371/journal.pgen.1008417)
Supplement: S1 Table — (XLSX) [file pgen.1008417.s024.xlsx]

## Sheet: Sheet1
Table S1. Sample dataset including information of population, cluster classification, sex (for Roma samples) and reference
Population	Original sample name	Cluster	Sex	Reference
Iranian	GS000016179-ASM	MiddleEast-3		[1]	[1] Pagani L, Lawson DJ, Jagoda E, Mörseburg A, Eriksson A, Mitt M, Clemente F, Hudjashov G, DeGiorgio M, Saag L, et al. 2016. Genomic analyses inform on migration events during the peopling of Eurasia. Nature. 538(7624):238.
Jordanian	GS000016181-ASM	MiddleEast-3		[1]	[2] 1000 Genomes Project Consortium. 2012. An integrated map of genetic variation from 1,092 human genomes. Nature. 491(7422):56.
Jordanian	GS000014474-ASM	MiddleEast-3		[1]	[3] Mallick S, Li H, Lipson M, Mathieson I, Gymrek M, Racimo F, Zhao M, Chennagiri N, Nordenfelt S, Tandon A, et al. 2016. The Simons genome diversity project: 300 genomes from 142 diverse populations. Nature. 538(7624):201
Albanian	GS000035021-ASM	Balkan-2		[1]	[4] Arauna LR, Mendoza-Revilla J, Mas-Sandoval A, Izaabel H, Bekada A, Benhamamouch S, Fadhlaoui-Zid K, Zalloua P, Hellenthal G, Comas D, et al. 2016. Recent historical migrations have shaped the gene pool of Arabs and Berbers in North Africa. Mol Biol Evol. 34(2):1–12.
Albanian	GS000035147-ASM	Balkan-1		[1]	[5] Mendizabal I, Lao O, Marigorta UM, Wollstein A, Gusmão L, Ferak V, Ioana M, Jordanova A, Kaneva R, Kouvatsi A, et al. 2012. Reconstructing the population history of European Romani from genome-wide data. Curr Biol. 22(24):2342–2349.
Albanian	GS000035434-ASM	Balkan-2		[1]
Moldavians	GS000016900-ASM	Balkan-1		[1]
Croatian	GS000013754-ASM	E-Europe		[1]
Croatian	GS000015871-ASM	E-Europe		[1]
Croatian	GS000015872-ASM	E-Europe		[1]
Croatian	GS000015873-ASM	E-Europe		[1]
Germans	GS000016893-ASM	E-Europe		[1]
Hungarian	GS000016901-ASM	E-Europe		[1]
Hungarian	GS000016902-ASM	E-Europe		[1]
Moldavians	GS000016899-ASM	E-Europe		[1]
Ukrainians_west	GS000035178-ASM	E-Europe		[1]
Germans	GS000016891-ASM	NW-Europe		[1]
Germans	GS000016892-ASM	NW-Europe		[1]
Estonian	GS000016919-ASM	NE-Europe2		[1]
Estonian	GS000017199-ASM	NE-Europe2		[1]
Estonian	GS000017206-ASM	NE-Europe2		[1]
Estonian	GS000017208-ASM	NE-Europe2		[1]
Estonian	GS000017209-ASM	NE-Europe2		[1]
Estonian	GS000017210-ASM	NE-Europe2		[1]
Swedes	GS000035109-ASM	NE-Europe1		[1]
Swedes	GS000035240-ASM	NE-Europe1		[1]
Belarusian	GS000035241-ASM	NE-Europe1		[1]
Latvians	GS000016903-ASM	NE-Europe2		[1]
Latvians	GS000035027-ASM	NE-Europe2		[1]
Latvians	GS000035148-ASM	NE-Europe2		[1]
Lithuanian	GS000016904-ASM	NE-Europe2		[1]
Lithuanian	GS000016905-ASM	NE-Europe2		[1]
Polish	GS000016889-ASM	NE-Europe1		[1]
Russians-West	GS000016796-ASM	NE-Europe2		[1]
Russians-West	GS000016819-ASM	NE-Europe2		[1]
Belarusian	GS000014324-ASM	NE-Europe1		[1]
Belarusian	GS000014351-ASM	NE-Europe1		[1]
Belarusian	GS000016104-ASM	NE-Europe1		[1]
Lithuanian	GS000035040-ASM	NE-Europe1		[1]
Polish	GS000015869-ASM	NE-Europe1		[1]
Polish	GS000016888-ASM	NE-Europe1		[1]
Polish	GS000016890-ASM	NE-Europe1		[1]
Russians-Central	GS000016797-ASM	NE-Europe1		[1]
Russians	GS000017202-ASM	NE-Europe2		[1]
Ukrainians_east	GS000035121-ASM	NE-Europe1		[1]
Ukrainians_east	GS000035174-ASM	NE-Europe1		[1]
Ukrainians_east	GS000035176-ASM	NE-Europe1		[1]
Ukrainians_north	GS000013755-ASM	NE-Europe1		[1]
Ukrainians_west	GS000035175-ASM	NE-Europe1		[1]
Ukrainians_west	GS000035177-ASM	NE-Europe1		[1]
Mordovian	GS000013698-ASM	Russia		[1]
Mordovian	GS000014330-ASM	Russia		[1]
Mordovian	GS000015874-ASM	Russia		[1]
Russians-Central	GS000035242-ASM	Russia		[1]
Russians-North	GS000013756-ASM	Russia		[1]
Russians-North	GS000014416-ASM	Russia		[1]
Finish	GS000016894-ASM	Finland		[1]
Finish	GS000016895-ASM	Finland		[1]
Finish	GS000018756-ASM	Finland		[1]
Roma_Bosnia	GS000014325-ASM	RomaMix-1	female	[1]
Roma_Bosnia	GS000014352-ASM	RomaMix-1	female	[1]
Azerbaijanis	GS000013741-ASM	MiddleEast-1		[1]
Azerbaijanis	GS000013742-ASM	MiddleEast-1		[1]
Azerbaijanis	GS000035237-ASM	MiddleEast-1		[1]
Iranian	GS000014475-ASM	MiddleEast-1		[1]
Armenian	GS000013745-ASM	Armenian		[1]
Armenian	GS000013746-ASM	Armenian		[1]
Armenian	GS000035124-ASM	Armenian		[1]
Armenian	GS000035125-ASM	Armenian		[1]
Armenian	GS000035126-ASM	Armenian		[1]
Armenian	GS000035173-ASM	Armenian		[1]									0.0261543
Assyrian	GS000013749-ASM	Armenian		[1]									1
Assyrian	GS000013750-ASM	Armenian		[1]									1
Assyrian	GS000013751-ASM	Armenian		[1]									0.300106
Kumyk	GS000014404-ASM	W-Caucasus		[1]									0.100201
Avars	GS000014405-ASM	E-Caucasus		[1]									0.0341393
Avars	GS000014406-ASM	E-Caucasus		[1]									0.712176
Avars	GS000014407-ASM	E-Caucasus		[1]									0.000900532
Kumyk	GS000014370-ASM	E-Caucasus		[1]									1
Kumyk	GS000014368-ASM	E-Caucasus		[1]									1
Lezgin	GS000013724-ASM	E-Caucasus		[1]
Lezgin	GS000014365-ASM	E-Caucasus		[1]
Lezgin	GS000014366-ASM	E-Caucasus		[1]
Lezgin	GS000035243-ASM	E-Caucasus		[1]
Tabasarans	GS000014363-ASM	E-Caucasus		[1]
Tabasarans	GS000014364-ASM	E-Caucasus		[1]
Tabasarans	GS000014421-ASM	E-Caucasus		[1]
Abkhazian	GS000014408-ASM	Georgia		[1]
Abkhazian	GS000014409-ASM	Georgia		[1]
Abkhazian	GS000014410-ASM	Georgia		[1]
Georgia	GS000035150-ASM	Georgia		[1]
Georgia	GS000035685-ASM	Georgia		[1]
Balkar	GS000016170-ASM	W-Caucasus		[1]
Balkar	GS000016171-ASM	W-Caucasus		[1]
Balkar	GS000016172-ASM	W-Caucasus		[1]
North-Ossetians	GS000013739-ASM	W-Caucasus		[1]
North-Ossetians	GS000014414-ASM	W-Caucasus		[1]
Circassians	GS000013740-ASM	W-Caucasus		[1]
Circassians	GS000035113-ASM	W-Caucasus		[1]
Circassians	GS000035114-ASM	W-Caucasus		[1]
Kabardins	GS000014411-ASM	W-Caucasus		[1]
Kabardins	GS000014412-ASM	W-Caucasus		[1]
Kabardins	GS000014413-ASM	W-Caucasus		[1]
Kabardins	GS000035115-ASM	W-Caucasus		[1]
Asur	GS000016805-ASM	NE-India2		[1]
Bengali	GS000016964-ASM	Central-India		[1]
Dhaka-mixed-popul	GS000035034-ASM	NE-India1		[1]
Dhaka-mixed-popul	GS000035035-ASM	NE-India1		[1]
Dhaka-mixed-popul	GS000035036-ASM	NE-India1		[1]
Gond	GS000016803-ASM	NE-India2		[1]
Kapu	GS000016802-ASM	NE-India1		[1]
Kol	GS000016821-ASM	Central-India		[1]
Madhya-Pradesh	GS000017146-ASM	NE-India1		[1]
Malayan	GS000016806-ASM	NE-India2		[1]
Orissa	GS000016808-ASM	Central-India		[1]
Santhal	GS000016800-ASM	NE-India2		[1]
Bengali	GS000016801-ASM	Central-India		[1]
Gupta	GS000016799-ASM	Central-India		[1]
Kurmi	GS000016966-ASM	Central-India		[1]
Marwadi	GS000035122-ASM	Central-India		[1]
Punjab	GS000016965-ASM	Central-India		[1]
Thakur	GS000016798-ASM	Central-India		[1]
Iranian	GS000013747-ASM	Makrani		[1]
Tamang	GS000035037-ASM	Kusunda		[1]
Kazakhs	GS000013752-ASM	Kazakhs		[1]
Kazakhs	GS000014415-ASM	Kazakhs		[1]
Kazakhs	GS000035127-ASM	Kazakhs		[1]
Uygur	GS000016176-ASM	Central_Asian		[1]
Tuvinians	GS000016175-ASM	Tuvinian		[1]
Tuvinians	GS000016968-ASM	Tuvinian		[1]
Tuvinians	GS000017247-ASM	Tuvinian		[1]
Tajik	GS000016192-ASM	Tajikistan		[1]
Turkmen	GS000035118-ASM	Central_Asian		[1]
Turkmen	GS000035120-ASM	Central_Asian		[1]
Brahmin	GS000016807-ASM	Punjabi-3		[1]
Brahmin	GS000016809-ASM	Punjabi-3		[1]
Brahmin	GS000035038-ASM	Punjabi-3		[1]
Kshatriya	GS000035039-ASM	Punjabi-3		[1]
Ishkasim	GS000016189-ASM	Tajikistan		[1]
Ishkasim	GS000016196-ASM	Tajikistan		[1]
Rushan-Vanch	GS000014417-ASM	Tajikistan		[1]
Rushan-Vanch	GS000016188-ASM	Tajikistan		[1]
Shugnan	GS000013758-ASM	Tajikistan		[1]
Yaghnobi	GS000016194-ASM	Tajikistan		[1]
YRI	NA18498	YRI		[2]
YRI	NA18878	YRI		[2]
YRI	NA18907	YRI		[2]
YRI	NA18516	YRI		[2]
YRI	NA18486	YRI		[2]
YRI	NA18504	YRI		[2]
YRI	NA18908	YRI		[2]
YRI	NA19149	YRI		[2]
YRI	NA19190	YRI		[2]
YRI	NA19214	YRI		[2]
YRI	NA19153	YRI		[2]
YRI	NA19119	YRI		[2]
YRI	NA19206	YRI		[2]
YRI	NA19238	YRI		[2]
YRI	NA19129	YRI		[2]
YRI	NA19222	YRI		[2]
YRI	NA19108	YRI		[2]
YRI	NA19099	YRI		[2]
YRI	NA19118	YRI		[2]
YRI	NA19141	YRI		[2]
Tuscan	NA20502	NorthItaly		[2]
Tuscan	NA20533	NorthItaly		[2]
Tuscan	NA20538	NorthItaly		[2]
Tuscan	NA20543	NorthItaly		[2]
Tuscan	NA20587	NorthItaly		[2]
Tuscan	NA20588	NorthItaly		[2]
Tuscan	NA20756	NorthItaly		[2]
Tuscan	NA20761	NorthItaly		[2]
Tuscan	NA20767	NorthItaly		[2]
Tuscan	NA20796	NorthItaly		[2]
Tuscan	NA20809	NorthItaly		[2]
Tuscan	NA20504	NorthItaly		[2]
Tuscan	NA20819	NorthItaly		[2]
Tuscan	NA20508	NorthItaly		[2]
Tuscan	NA20514	NorthItaly		[2]
Tuscan	NA20515	NorthItaly		[2]
Tuscan	NA20519	NorthItaly		[2]
Tuscan	NA20521	NorthItaly		[2]
Tuscan	NA20529	NorthItaly		[2]
Tuscan	NA20532	NorthItaly		[2]
CEU	NA12286	E-Europe		[2]
CEU	NA07000	NW-Europe		[2]
CEU	NA12413	NW-Europe		[2]
CEU	NA12716	NW-Europe		[2]
CEU	NA12717	NW-Europe		[2]
CEU	NA12748	NW-Europe		[2]
CEU	NA12778	NW-Europe		[2]
CEU	NA12813	NW-Europe		[2]
CEU	NA12814	NW-Europe		[2]
CEU	NA12872	NW-Europe		[2]
CEU	NA12873	NW-Europe		[2]
CEU	NA12878	NW-Europe		[2]
CEU	NA11930	NW-Europe		[2]
CEU	NA12890	NW-Europe		[2]
CEU	NA12003	NW-Europe		[2]
CEU	NA12046	NW-Europe		[2]
CEU	NA12154	NW-Europe		[2]
CEU	NA12341	NW-Europe		[2]
CEU	NA12342	NW-Europe		[2]
CEU	NA12348	NW-Europe		[2]
GBR	HG00100	NW-Europe		[2]
GBR	HG00146	NW-Europe		[2]
GBR	HG00150	NW-Europe		[2]
GBR	HG00157	NW-Europe		[2]
GBR	HG00236	NW-Europe		[2]
GBR	HG00243	NW-Europe		[2]
GBR	HG00251	NW-Europe		[2]
GBR	HG00253	NW-Europe		[2]
GBR	HG00255	NW-Europe		[2]
GBR	HG00260	NW-Europe		[2]
GBR	HG00265	NW-Europe		[2]
GBR	HG00106	NW-Europe		[2]
GBR	HG01791	NW-Europe		[2]
GBR	HG00109	NW-Europe		[2]
GBR	HG00114	NW-Europe		[2]
GBR	HG00120	NW-Europe		[2]
GBR	HG00127	NW-Europe		[2]
GBR	HG00133	NW-Europe		[2]
GBR	HG00233	NW-Europe		[2]
GBR	HG00234	NW-Europe		[2]
GBR	HG00140	NW-Europe		[2]
GBR	HG00145	NW-Europe		[2]
Spanish	HG01605	SW-Europe3		[2]
Spanish	HG01675	SW-Europe3		[2]
Spanish	HG01676	SW-Europe3		[2]
Spanish	HG01678	SW-Europe3		[2]
Spanish	HG01682	SW-Europe3		[2]
Spanish	HG01684	SW-Europe3		[2]
Spanish	HG01776	SW-Europe3		[2]
Spanish	HG01777	SW-Europe3		[2]
Spanish	HG01513	SW-Europe3		[2]
Spanish	HG02231	SW-Europe3		[2]
Spanish	HG02232	SW-Europe2		[2]
Spanish	HG02235	SW-Europe3		[2]
Spanish	HG02236	SW-Europe3		[2]
Spanish	HG02238	SW-Europe2		[2]
Spanish	HG02239	SW-Europe2		[2]
Spanish	HG01524	SW-Europe3		[2]
Spanish	HG01531	SW-Europe2		[2]
Spanish	HG01536	SW-Europe3		[2]
Spanish	HG01537	SW-Europe3		[2]
Spanish	HG01606	SW-Europe3		[2]
Spanish	HG01607	SW-Europe3		[2]
Spanish	HG01608	SW-Europe3		[2]
Spanish	HG01503	SW-Europe3		[2]
Spanish	HG01613	SW-Europe3		[2]
Spanish	HG01615	SW-Europe3		[2]
Spanish	HG01617	SW-Europe2		[2]
Spanish	HG01618	SW-Europe3		[2]
Spanish	HG01619	SW-Europe3		[2]
Spanish	HG01620	SW-Europe2		[2]
Spanish	HG01624	SW-Europe2		[2]
Spanish	HG01504	SW-Europe3		[2]
Spanish	HG01625	SW-Europe3		[2]
Spanish	HG01631	SW-Europe3		[2]
Spanish	HG01632	SW-Europe3		[2]
Spanish	HG01670	SW-Europe3		[2]
Spanish	HG01672	SW-Europe3		[2]
Spanish	HG01673	SW-Europe3		[2]
Spanish	HG01679	SW-Europe3		[2]
Spanish	HG01680	SW-Europe3		[2]
Spanish	HG01686	SW-Europe3		[2]
Spanish	HG01507	SW-Europe3		[2]
Spanish	HG01746	SW-Europe3		[2]
Spanish	HG01747	SW-Europe3		[2]
Spanish	HG01756	SW-Europe2		[2]
Spanish	HG01761	SW-Europe3		[2]
Spanish	HG01762	SW-Europe3		[2]
Spanish	HG01765	SW-Europe3		[2]
Spanish	HG01510	SW-Europe3		[2]
Spanish	HG01770	SW-Europe3		[2]
Spanish	HG01771	SW-Europe3		[2]
Spanish	HG01773	SW-Europe3		[2]
Spanish	HG01775	SW-Europe3		[2]
Spanish	HG01779	SW-Europe3		[2]
Spanish	HG01781	SW-Europe3		[2]
Spanish	HG01512	SW-Europe3		[2]
Spanish	HG01785	SW-Europe3		[2]
Spanish	HG01786	SW-Europe3		[2]
Spanish	HG02219	SW-Europe3		[2]
Spanish	HG02220	SW-Europe3		[2]
Spanish	HG02221	SW-Europe3		[2]
Spanish	HG02223	SW-Europe3		[2]
Spanish	HG02224	SW-Europe3		[2]
Spanish	HG02230	SW-Europe3		[2]
Spanish	HG01500	SW-Europe2		[2]
Spanish	HG02233	SW-Europe2		[2]
Spanish	HG01525	SW-Europe2		[2]
Spanish	HG01527	SW-Europe2		[2]
Spanish	HG01528	SW-Europe2		[2]
Spanish	HG01501	SW-Europe2		[2]
Spanish	HG01530	SW-Europe2		[2]
Spanish	HG01602	SW-Europe2		[2]
Spanish	HG01603	SW-Europe2		[2]
Spanish	HG01610	SW-Europe2		[2]
Spanish	HG01612	SW-Europe2		[2]
Spanish	HG01623	SW-Europe2		[2]
Spanish	HG01626	SW-Europe2		[2]
Spanish	HG01628	SW-Europe1		[2]
Spanish	HG01630	SW-Europe1		[2]
Spanish	HG01668	SW-Europe2		[2]
Spanish	HG01669	SW-Europe1		[2]
Spanish	HG01506	SW-Europe2		[2]
Spanish	HG01685	SW-Europe2		[2]
Spanish	HG01694	SW-Europe1		[2]
Spanish	HG01695	SW-Europe1		[2]
Spanish	HG01697	SW-Europe2		[2]
Spanish	HG01699	SW-Europe2		[2]
Spanish	HG01704	SW-Europe2		[2]
Spanish	HG01705	SW-Europe2		[2]
Spanish	HG01707	SW-Europe3		[2]
Spanish	HG01708	SW-Europe2		[2]
Spanish	HG01509	SW-Europe2		[2]
Spanish	HG01709	SW-Europe2		[2]
Spanish	HG01710	SW-Europe2		[2]
Spanish	HG01757	SW-Europe2		[2]
Spanish	HG01766	SW-Europe2		[2]
Spanish	HG01767	SW-Europe2		[2]
Spanish	HG01768	SW-Europe2		[2]
Spanish	HG01783	SW-Europe2		[2]
Spanish	HG01784	SW-Europe2		[2]
Spanish	HG01516	Basque		[2]
Spanish	HG01518	Basque		[2]
Spanish	HG01519	Basque		[2]
Spanish	HG01521	Basque		[2]
Spanish	HG01522	Basque		[2]
Spanish	HG01700	Basque		[2]
Spanish	HG01515	Basque		[2]
Spanish	HG01702	Basque		[2]
Finland	HG00171	Finland		[2]
Finland	HG00313	Finland		[2]
Finland	HG00319	Finland		[2]
Finland	HG00329	Finland		[2]
Finland	HG00331	Finland		[2]
Finland	HG00338	Finland		[2]
Finland	HG00346	Finland		[2]
Finland	HG00353	Finland		[2]
Finland	HG00366	Finland		[2]
Finland	HG00371	Finland		[2]
Finland	HG00376	Finland		[2]
Finland	HG00178	Finland		[2]
Finland	HG00382	Finland		[2]
Finland	HG00185	Finland		[2]
Finland	HG00188	Finland		[2]
Finland	HG00269	Finland		[2]
Finland	HG00274	Finland		[2]
Finland	HG00278	Finland		[2]
Finland	HG00288	Finland		[2]
Finland	HG00173	Finland		[2]
Finland	HG00290	Finland		[2]
BEB	HG04186	E-India		[2]
BEB	HG03940	E-India		[2]
ITU	HG03978	E-India		[2]
ITU	HG04061	E-India		[2]
ITU	HG04076	E-India		[2]
ITU	HG04098	E-India		[2]
ITU	HG04216	E-India		[2]
ITU	HG04235	E-India		[2]
ITU	HG03874	E-India		[2]
Punjab	HG03667	E-India		[2]
Punjab	HG03762	E-India		[2]
STU	HG03672	E-India		[2]
STU	HG03836	E-India		[2]
STU	HG03850	E-India		[2]
STU	HG03857	E-India		[2]
STU	HG03887	E-India		[2]
STU	HG03896	E-India		[2]
STU	HG03947	E-India		[2]
STU	HG04042	E-India		[2]
STU	HG04100	E-India		[2]
STU	HG03681	E-India		[2]
STU	HG03689	E-India		[2]
STU	HG03693	E-India		[2]
STU	HG03698	E-India		[2]
STU	HG03736	E-India		[2]
STU	HG03740	Irula		[2]
STU	HG03741	Irula		[2]
STU	HG03760	E-India		[2]
ITU	HG03718	E-India		[2]
ITU	HG04054	E-India		[2]
ITU	HG03785	E-India		[2]
ITU	HG03973	E-India		[2]
ITU	HG04018	E-India		[2]
ITU	HG04211	E-India		[2]
ITU	HG03731	E-India		[2]
ITU	HG04239	E-India		[2]
ITU	HG03775	E-India		[2]
ITU	HG03792	E-India		[2]
ITU	HG03864	E-India		[2]
ITU	HG03868	E-India		[2]
ITU	HG03967	E-India		[2]
BEB	HG03589	NE-India1		[2]
BEB	HG04153	NE-India1		[2]
BEB	HG04155	NE-India1		[2]
BEB	HG04158	NE-India1		[2]
BEB	HG04159	NE-India1		[2]
BEB	HG04161	NE-India1		[2]
BEB	HG04164	NE-India1		[2]
BEB	HG04173	NE-India1		[2]
BEB	HG04177	NE-India1		[2]
BEB	HG04182	NE-India1		[2]
BEB	HG04183	NE-India1		[2]
BEB	HG03803	NE-India1		[2]
BEB	HG04194	NE-India1		[2]
BEB	HG03829	NE-India1		[2]
BEB	HG03911	NE-India1		[2]
BEB	HG03937	NE-India1		[2]
BEB	HG04140	NE-India1		[2]
BEB	HG04141	NE-India1		[2]
BEB	HG04146	NE-India1		[2]
Punjab	HG02657	Punjabi-2		[2]
Punjab	HG02658	Punjabi-2		[2]
GIH	NA21092	Central-India		[2]
GIH	NA20901	Central-India		[2]
Punjab	HG02600	Central-India		[2]
Punjab	HG02601	Central-India		[2]
Punjab	HG02696	Central-India		[2]
Punjab	HG03228	Central-India		[2]
Punjab	HG03229	Central-India		[2]
Punjab	HG03649	Central-India		[2]
Punjab	HG03652	Central-India		[2]
Punjab	HG03653	Central-India		[2]
Punjab	HG03668	Central-India		[2]
Punjab	HG03702	Central-India		[2]
Punjab	HG03703	Central-India		[2]
Punjab	HG03708	Central-India		[2]
Punjab	HG03709	Central-India		[2]
GIH	NA21095	Central-India		[2]
Punjab	HG02731	Punjabi-2		[2]
Punjab	HG02774	Punjabi-1		[2]
Punjab	HG02491	Punjabi-1		[2]
GIH	NA20851	Gujarati		[2]
GIH	NA21088	Gujarati		[2]
GIH	NA21091	Gujarati		[2]
GIH	NA21102	Gujarati		[2]
GIH	NA21105	Gujarati		[2]
GIH	NA21106	Gujarati		[2]
GIH	NA21111	Gujarati		[2]
GIH	NA21117	Gujarati		[2]
GIH	NA21124	Gujarati		[2]
GIH	NA20861	Gujarati		[2]
GIH	NA21125	Gujarati		[2]
GIH	NA21128	Gujarati		[2]
GIH	NA21135	Gujarati		[2]
GIH	NA21143	Gujarati		[2]
GIH	NA20875	Gujarati		[2]
GIH	NA21097	Central-India		[2]
GIH	NA21123	Gujarati		[2]
GIH	NA20904	Punjabi-3		[2]
GIH	NA20878	Gujarati		[2]
GIH	NA20899	Gujarati		[2]
GIH	NA20911	Gujarati		[2]
Punjab	HG02684	Punjabi-1		[2]
Punjab	HG02685	Punjabi-1		[2]
Punjab	HG02687	Punjabi-1		[2]
Punjab	HG02688	Punjabi-1		[2]
Punjab	HG02724	Punjabi-1		[2]
Punjab	HG02725	Punjabi-1		[2]
Punjab	HG02727	Punjabi-1		[2]
Punjab	HG02728	Punjabi-1		[2]
Punjab	HG02775	Punjabi-1		[2]
Punjab	HG02778	Punjabi-1		[2]
Punjab	HG02780	Punjabi-1		[2]
Punjab	HG02783	Punjabi-1		[2]
Punjab	HG02784	Punjabi-1		[2]
Punjab	HG02786	Punjabi-1		[2]
Punjab	HG02787	Punjabi-1		[2]
Punjab	HG02789	Punjabi-1		[2]
Punjab	HG02790	Punjabi-1		[2]
Punjab	HG02792	Punjabi-1		[2]
Punjab	HG02793	Punjabi-1		[2]
Punjab	HG03015	Punjabi-1		[2]
Punjab	HG03016	Punjabi-1		[2]
Punjab	HG03018	Punjabi-1		[2]
Punjab	HG03019	Punjabi-1		[2]
Punjab	HG03021	Punjabi-1		[2]
Punjab	HG03022	Punjabi-1		[2]
Punjab	HG03491	Punjabi-1		[2]
Punjab	HG03640	Punjabi-1		[2]
Punjab	HG03660	Punjabi-1		[2]
Punjab	HG03663	Punjabi-1		[2]
Punjab	HG03705	Punjabi-1		[2]
Punjab	HG03706	Punjabi-1		[2]
Punjab	HG02648	Punjabi-2		[2]
Punjab	HG02649	Punjabi-2		[2]
Punjab	HG02681	Punjabi-3		[2]
Punjab	HG02682	Punjabi-3		[2]
Punjab	HG02699	Punjabi-3		[2]
Punjab	HG02700	Punjabi-3		[2]
GIH	NA20890	Punjabi-3		[2]
Punjab	HG01583	Punjabi-2		[2]
Punjab	HG02603	Punjabi-2		[2]
Punjab	HG02604	Punjabi-3		[2]
Punjab	HG02651	Punjabi-2		[2]
Punjab	HG02652	Punjabi-2		[2]
Punjab	HG01586	Punjabi-2		[2]
Punjab	HG02660	Punjabi-2		[2]
Punjab	HG02661	Punjabi-2		[2]
Punjab	HG01589	Punjabi-2		[2]
Punjab	HG02697	Punjabi-3		[2]
Punjab	HG01593	Punjabi-2		[2]
Punjab	HG02733	Punjabi-2		[2]
Punjab	HG02734	Punjabi-3		[2]
Punjab	HG02736	Punjabi-3		[2]
Punjab	HG02737	Punjabi-3		[2]
Punjab	HG02490	Punjabi-3		[2]
Punjab	HG03234	Punjabi-2		[2]
Punjab	HG03235	Punjabi-2		[2]
Punjab	HG02493	Punjabi-2		[2]
Punjab	HG03488	Punjabi-2		[2]
Punjab	HG03490	Punjabi-2		[2]
Punjab	HG03624	Punjabi-3		[2]
Punjab	HG03629	Punjabi-3		[2]
Punjab	HG03631	Punjabi-2		[2]
Punjab	HG03634	Punjabi-3		[2]
Punjab	HG03636	Punjabi-2		[2]
Punjab	HG02494	Punjabi-3		[2]
Punjab	HG02597	Punjabi-2		[2]
Punjab	HG03765	Punjabi-2		[2]
Punjab	HG02654	Punjabi-3		[2]
Punjab	HG02655	Punjabi-3		[2]
Punjab	HG03237	Punjabi-3		[2]
Punjab	HG03238	Punjabi-3		[2]
Punjab	HG03625	Punjabi-3		[2]
Punjab	HG03767	Punjabi-3		[2]
Punjab	HG02690	Punjabi-3		[2]
Punjab	HG02691	Punjabi-3		[2]
Punjab	HG02694	Punjabi-3		[2]
GIH	NA20870	Punjabi-3		[2]
Punjab	HG03619	Punjabi-3		[2]
Abkhasian	LP6005442-DNA_D02	Georgia		[3]
Armenian	LP6005519-DNA_F03	Armenian		[3]
Brahmin	LP6005519-DNA_G03	Punjabi-2		[3]
Brahmin	LP6005519-DNA_H03	Central-India		[3]
Bulgarian	LP6005442-DNA_A03	Balkan-1		[3]
Bulgarian	LP6005442-DNA_B03	Balkan-1		[3]
Crete	LP6007068-DNA_A01	Armenian		[3]
Crete	LP6007069-DNA_A01	Balkan-2		[3]
English	LP6005442-DNA_E10	NW-Europe		[3]
English	LP6005442-DNA_F10	NW-Europe		[3]
Estonian	LP6005442-DNA_H03	NE-Europe2		[3]
Estonian	LP6005442-DNA_G03	NE-Europe2		[3]
French	LP6005441-DNA_A05	NW-Europe		[3]
French	LP6005441-DNA_B05	NW-Europe		[3]
French	SS6004468	NW-Europe		[3]
Georgia	LP6005442-DNA_A04	Georgia		[3]
Georgia	LP6005442-DNA_B04	Georgia		[3]
Greek	LP6005442-DNA_G07	Balkan-1		[3]
Greek	LP6005443-DNA_A06	Armenian		[3]
Hungarian	LP6005442-DNA_A08	E-Europe		[3]
Hungarian	LP6005442-DNA_B08	E-Europe		[3]
Iranian	LP6005442-DNA_C04	MiddleEast-1		[3]
Iranian	LP6005443-DNA_B10	MiddleEast-1		[3]
Iraqi_Jew	LP6005592-DNA_E01	Armenian		[3]
Iraqi_Jew	LP6005592-DNA_F01	Armenian		[3]
Irula	LP6005519-DNA_C05	Irula		[3]
Irula	LP6005519-DNA_D05	Irula		[3]
Jordanian	LP6005442-DNA_F04	MiddleEast-3		[3]
Jordanian	LP6005592-DNA_G03	MiddleEast-3		[3]
Kalash	LP6005441-DNA_E06	Kalash		[3]
Kalash	LP6005441-DNA_F06	Kalash		[3]
Kapu	LP6005519-DNA_A04	E-India		[3]
Kapu	LP6005519-DNA_B04	NE-India1		[3]
Khonda_Dora	LP6005519-DNA_E05	NE-India2		[3]
Kusunda	LP6005443-DNA_C09	Kusunda		[3]
Kusunda	LP6005443-DNA_D09	Kusunda		[3]
Lezgin	LP6005442-DNA_G04	E-Caucasus		[3]
Madiga	LP6005519-DNA_G04	E-India		[3]
Madiga	LP6005519-DNA_H04	E-India		[3]
Makrani	LP6005441-DNA_C07	Makrani		[3]
Makrani	LP6005441-DNA_D07	Makrani		[3]
Mala	LP6005519-DNA_E04	E-India		[3]
Mala	LP6005519-DNA_F04	E-India		[3]
Norwegian	LP6005592-DNA_B01	NW-Europe		[3]
Palestinian	LP6005441-DNA_G09	MiddleEast-3		[3]
Palestinian	LP6005441-DNA_H09	MiddleEast-3		[3]
Palestinian	LP6005592-DNA_B03	MiddleEast-3		[3]
Polish	LP6005592-DNA_E02	NE-Europe1		[3]
Relli	LP6005519-DNA_B05	E-India		[3]
Relli	LP6005519-DNA_A05	NE-India2		[3]
Saharawi	LP6005619-DNA_B01			[3]	*Excluded due to high IBS with SAH31 sample
Saharawi	LP6005619-DNA_C01			[3]	*Excluded due to high IBS with SAH41 sample
Samaritan	LP6005592-DNA_D04	MiddleEast-2		[3]
Sindhi	LP6005441-DNA_G11	Punjabi-3		[3]
Tajik	LP6005519-DNA_C03	Tajikistan		[3]
Tajik	LP6005519-DNA_D03	Tajikistan		[3]
Tuscan	LP6005441-DNA_H12	NorthItaly		[3]
Uygur	LP6005442-DNA_B01	Central_Asian		[3]
Uygur	LP6005443-DNA_B02	Central_Asian		[3]
Yadava	LP6005519-DNA_C04	E-India		[3]
Yadava	LP6005519-DNA_D04	E-India		[3]
Algeria	ALG100	NorthAfrica_F		[4]
Algeria	ALG140	NorthAfrica_H		[4]
Algeria	ALG160	NorthAfrica_H		[4]
Algeria	ALG200	NorthAfrica_I		[4]
Algeria	ALG210	NorthAfrica_H		[4]
Algeria	ALG220	NorthAfrica_H		[4]
Algeria	ALG240	NorthAfrica_B		[4]
Algeria	ALG270	NorthAfrica_F		[4]
Algeria	ALG280	NorthAfrica_H		[4]
Algeria	ALG400	NorthAfrica_F		[4]
Algeria	ALG600	NorthAfrica_F		[4]
Algeria	ALG700	NorthAfrica_I		[4]
Algeria	ALG900	NorthAfrica_F		[4]
Algeria	ALGE	NorthAfrica_B		[4]
Algeria	ALGF	NorthAfrica_A		[4]
Algeria	ALGG	NorthAfrica_A		[4]
Algeria	ALGH	NorthAfrica_F		[4]
Algeria	ALGJ	NorthAfrica_H		[4]
Algeria	ALGK	NorthAfrica_B		[4]
Algeria_BER	BerZN103	NorthAfrica_M		[4]
Algeria_BER	BerZN113	NorthAfrica_K		[4]
Algeria_BER	BerZN131	NorthAfrica_L		[4]
Algeria_BER	BerZN132	NorthAfrica_H		[4]
Algeria_BER	BerZN134	NorthAfrica_B		[4]
Algeria_BER	BerZN142	NorthAfrica_M		[4]
Algeria_BER	BerZN144	NorthAfrica_M		[4]
Algeria_BER	BerZN146	NorthAfrica_K		[4]
Algeria_BER	BerZN148	NorthAfrica_L		[4]
Algeria_BER	BerZN149	NorthAfrica_M		[4]
Algeria_BER	BerZN151	NorthAfrica_K		[4]
Algeria_BER	BerZN154	NorthAfrica_A		[4]
Algeria_BER	BerZN156	NorthAfrica_M		[4]
Algeria_BER	BerZN175	NorthAfrica_B		[4]
Algeria_BER	BerZN180	NorthAfrica_A		[4]
Algeria_BER	BerZN181	NorthAfrica_L		[4]
Algeria_BER	BerZN182	NorthAfrica_K		[4]
Algeria_BER	BerZN185	NorthAfrica_H		[4]
Algeria_BER	BerZN187	NorthAfrica_A		[4]
Algeria_BER	BerZN189	NorthAfrica_B		[4]
Egypt	1AJ137	NorthAfrica_J		[4]
Egypt	2AJ137	NorthAfrica_J		[4]
Egypt	3AJ137	NorthAfrica_J		[4]
Egypt	4AJ136	NorthAfrica_J		[4]
Egypt	4AJ137	NorthAfrica_J		[4]
Egypt	5AJ136	NorthAfrica_J		[4]
Egypt	5AJ137	NorthAfrica_B		[4]
Egypt	6AJ129	MiddleEast-3		[4]
Egypt	7AJ129	NorthAfrica_J		[4]
Egypt	7AJ136	NorthAfrica_J		[4]
Egypt	8AJ129	NorthAfrica_J		[4]
Egypt	8AJ136	NorthAfrica_J		[4]
Egypt	9AJ129	NorthAfrica_J		[4]
Egypt	10AJ136	NorthAfrica_J		[4]
Egypt	10AJ137	NorthAfrica_J		[4]
Egypt	12AJ129	NorthAfrica_J		[4]
Egypt	12AJ136	NorthAfrica_J		[4]
Egypt	15AJ137	NorthAfrica_J		[4]
Egypt	16AJ137	NorthAfrica_J		[4]
Libya	LIB3	NorthAfrica_F2		[4]
Libya	LIB5	NorthAfrica_H		[4]
Libya	LIB7	NorthAfrica_H		[4]
Libya	LIB8	NorthAfrica_H		[4]
Libya	LIB9	NorthAfrica_H		[4]
Libya	LIB11	NorthAfrica_H		[4]
Libya	LIB12	NorthAfrica_H		[4]
Libya	LIB16	NorthAfrica_B		[4]
Libya	LIB18	NorthAfrica_F2		[4]
Libya	LIB19	NorthAfrica_H		[4]
Libya	LIB23	NorthAfrica_H		[4]
Libya	LIB30	NorthAfrica_F2		[4]
Libya	LIB32	NorthAfrica_B		[4]
Libya	LIB33	NorthAfrica_B		[4]
Libya	LIB50	NorthAfrica_H		[4]
Libya	LIB51	NorthAfrica_F2		[4]
Libya	LIB173	NorthAfrica_H		[4]
Morocco_ERR_BER	BerE2	NorthAfrica_D		[4]
Morocco_ERR_BER	BerE4	NorthAfrica_H		[4]
Morocco_ERR_BER	BerE5	NorthAfrica_B		[4]
Morocco_ERR_BER	BerE6	NorthAfrica_D		[4]
Morocco_ERR_BER	BerE7	NorthAfrica_D		[4]
Morocco_ERR_BER	BerE8	NorthAfrica_A		[4]
Morocco_ERR_BER	BerE9	NorthAfrica_B		[4]
Morocco_ERR_BER	BerE10	NorthAfrica_B		[4]
Morocco_ERR_BER	BerE11	NorthAfrica_D		[4]
Morocco_ERR_BER	BerE12	NorthAfrica_D		[4]
Morocco_ERR_BER	BerE14	NorthAfrica_B		[4]
Morocco_ERR_BER	BerE15	NorthAfrica_B		[4]
Morocco_ERR_BER	BerE17	NorthAfrica_D		[4]
Morocco_ERR_BER	BerE18	NorthAfrica_D		[4]
Morocco_N	MCH7	NorthAfrica_I		[4]
Morocco_N	MCH8	NorthAfrica_I		[4]
Morocco_N	MCH9	NorthAfrica_I		[4]
Morocco_N	MCH11	NorthAfrica_I		[4]
Morocco_N	MCH12	NorthAfrica_I		[4]
Morocco_N	MCH13	NorthAfrica_I		[4]
Morocco_N	MCH16	NorthAfrica_I		[4]
Morocco_N	MCH18	NorthAfrica_I		[4]
Morocco_N	MNA1	NorthAfrica_I		[4]
Morocco_N	MNA3	NorthAfrica_I		[4]
Morocco_N	MNA4	NorthAfrica_I		[4]
Morocco_N	MNA6	NorthAfrica_I		[4]
Morocco_N	MNA8	NorthAfrica_H		[4]
Morocco_N	MNA9	NorthAfrica_H		[4]
Morocco_N	MOJ2	NorthAfrica_H		[4]
Morocco_N	MOJ3	NorthAfrica_I		[4]
Morocco_N	MOJ6	NorthAfrica_F		[4]
Morocco_N	MOJ8	NorthAfrica_F		[4]
Morocco_S	ERR11	NorthAfrica_M		[4]
Morocco_S	ERR12	NorthAfrica_D		[4]
Morocco_S	ERR18	NorthAfrica_F		[4]
Morocco_S	ERR20	NorthAfrica_M		[4]
Morocco_S	MOU4	NorthAfrica_A		[4]
Morocco_S	MOU5	NorthAfrica_D		[4]
Morocco_S	MOU6	NorthAfrica_B		[4]
Morocco_S	MOU7	NorthAfrica_M		[4]
Morocco_S	MOU8	NorthAfrica_A		[4]
Morocco_S	MOU11	NorthAfrica_A		[4]
Morocco_S	MOU12	NorthAfrica_D		[4]
Morocco_S	MOU15	NorthAfrica_H		[4]
Morocco_S	MOU17	NorthAfrica_A		[4]
Morocco_S	MOU18	NorthAfrica_D		[4]
Morocco_S	MOU19	NorthAfrica_A		[4]
Morocco_S	MOU20	NorthAfrica_M		[4]
Morocco_TIZ_BER	BerT3	NorthAfrica_D		[4]
Morocco_TIZ_BER	BerT4	NorthAfrica_A		[4]
Morocco_TIZ_BER	BerT6	NorthAfrica_D		[4]
Morocco_TIZ_BER	BerT7	NorthAfrica_A		[4]
Morocco_TIZ_BER	BerT8	NorthAfrica_D		[4]
Morocco_TIZ_BER	BerT9	NorthAfrica_D		[4]
Morocco_TIZ_BER	BerT10	NorthAfrica_M		[4]
Morocco_TIZ_BER	BerT11	NorthAfrica_D		[4]
Morocco_TIZ_BER	BerT14	NorthAfrica_D		[4]
Morocco_TIZ_BER	BerT16	NorthAfrica_D		[4]
Morocco_TIZ_BER	BerT17	NorthAfrica_D		[4]
Morocco_TIZ_BER	BerT18	NorthAfrica_D		[4]
Morocco_TIZ_BER	BerT19	NorthAfrica_D		[4]
Morocco_TIZ_BER	BerT20	NorthAfrica_D		[4]
Sahara_OCC	SAH2	NorthAfrica_C		[4]
Sahara_OCC	SAH3	NorthAfrica_A		[4]
Sahara_OCC	SAH6	NorthAfrica_C		[4]
Sahara_OCC	SAH7	NorthAfrica_C		[4]
Sahara_OCC	SAH8	NorthAfrica_L		[4]
Sahara_OCC	SAH10	NorthAfrica_C		[4]
Sahara_OCC	SAH12	NorthAfrica_C		[4]
Sahara_OCC	SAH13	NorthAfrica_C		[4]
Sahara_OCC	SAH14	NorthAfrica_C		[4]
Sahara_OCC	SAH22	NorthAfrica_C		[4]
Sahara_OCC	SAH31	NorthAfrica_C		[4]
Sahara_OCC	SAH40	NorthAfrica_D		[4]
Sahara_OCC	SAH41	NorthAfrica_C		[4]
Sahara_OCC	SAH44	NorthAfrica_C		[4]
Sahara_OCC	SAH48	NorthAfrica_C		[4]
Sahara_OCC	SAH49	NorthAfrica_C		[4]
Sahara_OCC	SAH58	NorthAfrica_C		[4]
Sahara_OCC	SAH59	NorthAfrica_C		[4]
Syria	Ber1AH252	MiddleEast-2		[4]
Syria	Ber1AM54	MiddleEast-3		[4]
Syria	Ber3AG163	MiddleEast-2		[4]
Syria	Ber4AG112	MiddleEast-2		[4]
Syria	Ber5AG112	MiddleEast-1		[4]
Syria	Ber5AL10	MiddleEast-2		[4]
Syria	Ber5AL16	MiddleEast-3		[4]
Syria	Ber5R35	MiddleEast-3		[4]
Syria	Ber6AG118	MiddleEast-3		[4]
Syria	Ber7R59	MiddleEast-2		[4]
Syria	Ber9AG181	MiddleEast-2		[4]
Syria	Ber10AH252	MiddleEast-2		[4]
Syria	Ber12AG184	Armenian		[4]
Syria	Ber12AL16	MiddleEast-3		[4]
Syria	Ber13R7	MiddleEast-3		[4]
Syria	Ber16AG177	MiddleEast-2		[4]
Syria	Ber16AG184	MiddleEast-2		[4]
Syria	Ber17AG57	MiddleEast-2		[4]
Syria	Ber17AG181	MiddleEast-2		[4]
Tunisia_Chen_BER	T1	Tunisia_Chen_BER		[4]
Tunisia_Chen_BER	T6	Tunisia_Chen_BER		[4]
Tunisia_Chen_BER	T11	Tunisia_Chen_BER		[4]
Tunisia_Chen_BER	T12	Tunisia_Chen_BER		[4]
Tunisia_Chen_BER	T13	Tunisia_Chen_BER		[4]
Tunisia_Chen_BER	T16	Tunisia_Chen_BER		[4]
Tunisia_Chen_BER	T19	Tunisia_Chen_BER		[4]
Tunisia_Chen_BER	T28	Tunisia_Chen_BER		[4]
Tunisia_Chen_BER	T31	Tunisia_Chen_BER		[4]
Tunisia_Chen_BER	T33	Tunisia_Chen_BER		[4]
Tunisia_Chen_BER	T35	Tunisia_Chen_BER		[4]
Tunisia_Chen_BER	T37	Tunisia_Chen_BER		[4]
Tunisia_Chen_BER	T39	Tunisia_Chen_BER		[4]
Tunisia_Chen_BER	T41	Tunisia_Chen_BER		[4]
Tunisia_Chen_BER	T42	Tunisia_Chen_BER		[4]
Tunisia_Chen_BER	T43	Tunisia_Chen_BER		[4]
Tunisia_Chen_BER	T44	Tunisia_Chen_BER		[4]
Tunisia_Chen_BER	T52	Tunisia_Chen_BER		[4]
Tunisia_Sen_BER	BerS20	NorthAfrica_E		[4]
Tunisia_Sen_BER	BerSF2	NorthAfrica_E		[4]
Tunisia_Sen_BER	BerSF4	NorthAfrica_E		[4]
Tunisia_Sen_BER	BerSF5	NorthAfrica_H		[4]
Tunisia_Sen_BER	BerSF6	NorthAfrica_H		[4]
Tunisia_Sen_BER	BerSF7	NorthAfrica_E		[4]
Tunisia_Sen_BER	BerSF8	NorthAfrica_E		[4]
Tunisia_Sen_BER	BerSH2	NorthAfrica_E		[4]
Tunisia_Sen_BER	BerSH3	NorthAfrica_E		[4]
Tunisia_Sen_BER	BerSH4	NorthAfrica_E		[4]
Tunisia_Sen_BER	BerSH6	NorthAfrica_E		[4]
Tunisia_Sen_BER	BerSH7	NorthAfrica_E		[4]
Tunisia_Sen_BER	BerSH9	NorthAfrica_E		[4]
Tunisia_Sen_BER	BerSH11	NorthAfrica_F		[4]
Tunisia_Sen_BER	BerSH13	NorthAfrica_E		[4]
Tunisia_Sen_BER	BerSH14	NorthAfrica_E		[4]
Tunisia_Sen_BER	BerSH16	NorthAfrica_E		[4]
BulgariaRoma	A775-594	RomaMix-1	male	[5]
BulgariaRoma	A775-595	RomaMix-3	male	[5]
BulgariaRoma	A775-596	RomaMix-3	male	[5]
BulgariaRoma	A775-597	RomaMix-3	male	[5]
BulgariaRoma	A775-598	RomaMix-1	male	[5]
BulgariaRoma	A775-599	RomaMix-1	male	[5]
BulgariaRoma	A775-600	RomaMix-1	male	[5]
BulgariaRoma	A775-601	RomaMix-1	male	[5]
BulgariaRoma	A775-604	RomaMix-1	male	[5]
BulgariaRoma	A775-605	RomaMix-1	female	[5]
BulgariaRoma	A775-606	RomaMix-3	female	[5]
BulgariaRoma	A775-607	RomaMix-1	female	[5]
BulgariaRoma	A775-608	RomaMix-1	male	[5]
BulgariaRoma	A775-611	RomaMix-1	female	[5]
BulgariaRoma	A775-614	RomaMix-1	male	[5]
BulgariaRoma	A775-615	Balkan-1	female	[5]
BulgariaRoma	A775-616	RomaMix-3	male	[5]
BulgariaRoma	A775-814	Balkan-1	male	[5]
CroatiaRoma	A775-618	RomaCro	female	[5]
CroatiaRoma	A775-619	RomaCro	female	[5]
CroatiaRoma	A775-620	RomaCro	female	[5]
CroatiaRoma	A775-621	RomaCro	female	[5]
CroatiaRoma	A775-622	RomaMix-4	female	[5]
CroatiaRoma	A775-623	RomaCro	female	[5]
CroatiaRoma	A775-624	RomaCro	female	[5]
CroatiaRoma	A775-626	RomaCro	female	[5]
CroatiaRoma	A775-627	E-Europe	female	[5]
CroatiaRoma	A775-628	RomaCro	female	[5]
CroatiaRoma	A775-629	RomaCro	female	[5]
CroatiaRoma	A775-630	RomaCro	male	[5]
CroatiaRoma	A775-631	RomaMix-3	female	[5]
CroatiaRoma	A775-632	RomaCro	female	[5]
EstoniaRoma	A775-633	RomaBalt	female	[5]
EstoniaRoma	A775-634	RomaBalt	female	[5]
EstoniaRoma	A775-635	RomaMix-4	male	[5]
EstoniaRoma	A775-637	RomaBalt	male	[5]
EstoniaRoma	A775-638	E-Europe	female	[5]
EstoniaRoma	A775-639	RomaBalt	female	[5]
EstoniaRoma	A775-640	RomaBalt	female	[5]
GreeceRoma	A775-643	RomaMix-2	male	[5]
GreeceRoma	A775-645	RomaMix-2	female	[5]
GreeceRoma	A775-646	RomaMix-2	female	[5]
GreeceRoma	A775-647	RomaMix-1	male	[5]
GreeceRoma	A775-648	RomaMix-3	male	[5]
GreeceRoma	A775-651	RomaMix-2	female	[5]
GreeceRoma	A775-653	RomaMix-2	female	[5]
GreeceRoma	A775-655	RomaMix-2	female	[5]
GreeceRoma	A775-657	RomaMix-1	female	[5]
GreeceRoma	A775-658	RomaMix-2	female	[5]
GreeceRoma	A775-660	RomaMix-2	female	[5]
GreeceRoma	A775-816	RomaMix-2	male	[5]
GreeceRoma	A775-817	RomaMix-2	male	[5]
GreeceRoma	A775-818	RomaMix-1	male	[5]
GreeceRoma	A775-819	RomaMix-2	female	[5]
HungaryRoma	A775-661	RomaMix-3	male	[5]
HungaryRoma	A775-662	RomaMix-3	male	[5]
HungaryRoma	A775-666	RomaMix-3	male	[5]
HungaryRoma	A775-668	RomaMix-3	male	[5]
HungaryRoma	A775-669	RomaMix-3	male	[5]
HungaryRoma	A775-671	RomaMix-3	male	[5]
HungaryRoma	A775-674	RomaMix-4	male	[5]
HungaryRoma	A775-675	RomaMix-3	female	[5]
HungaryRoma	A775-815	RomaMix-4	male	[5]
HungaryRoma	A775-820	RomaMix-3	male	[5]
HungaryRoma	A775-821	E-Europe	male	[5]
HungaryRoma	A775-823	RomaMix-3	male	[5]
LithuaniaRoma	A775-677	RomaBalt	male	[5]
LithuaniaRoma	A775-678	RomaBalt	male	[5]
LithuaniaRoma	A775-679	RomaBalt	male	[5]
LithuaniaRoma	A775-683	RomaBalt	male	[5]
LithuaniaRoma	A775-684	RomaBalt	male	[5]
LithuaniaRoma	A775-691	RomaBalt	male	[5]
LithuaniaRoma	A775-692	RomaBalt	male	[5]
LithuaniaRoma	A775-694	RomaBalt	male	[5]
PortugalRoma	A775-696	RomaIberia-1	male	[5]
PortugalRoma	A775-700	RomaIberia-1	male	[5]
PortugalRoma	A775-701	RomaIberia-2	male	[5]
PortugalRoma	A775-703	RomaIberia-1	male	[5]
PortugalRoma	A775-801	RomaIberia-1	male	[5]
PortugalRoma	A775-803	RomaIberia-1	male	[5]
PortugalRoma	A775-804	RomaWalPort	male	[5]
PortugalRoma	A775-805	RomaIberia-1	male	[5]
PortugalRoma	A775-806	RomaIberia-1	male	[5]
RomaniaRoma	A775-710	RomaMix-4	male	[5]
RomaniaRoma	A775-712	Balkan-1	male	[5]
RomaniaRoma	A775-713	RomaMix-1	male	[5]
RomaniaRoma	A775-714	RomaMix-1	male	[5]
RomaniaRoma	A775-715	RomaMix-1	male	[5]
RomaniaRoma	A775-716	Balkan-1	male	[5]
RomaniaRoma	A775-717	RomaMix-1	male	[5]
RomaniaRoma	A775-718	RomaMix-1	male	[5]
RomaniaRoma	A775-721	RomaMix-1	male	[5]
RomaniaRoma	A775-722	RomaMix-1	male	[5]
RomaniaRoma	A775-723	RomaMix-4	male	[5]
RomaniaRoma	A775-724	RomaMix-4	male	[5]
RomaniaRoma	A775-725	RomaMix-1	male	[5]
RomaniaRoma	A775-726	RomaMix-1	male	[5]
SerbiaRoma	A775-729	RomaMix-2	female	[5]
SerbiaRoma	A775-730	RomaMix-1	male	[5]
SerbiaRoma	A775-731	RomaMix-2	female	[5]
SerbiaRoma	A775-732	RomaMix-1	female	[5]
SerbiaRoma	A775-736	RomaMix-1	female	[5]
SerbiaRoma	A775-737	RomaMix-1	female	[5]
SerbiaRoma	A775-739	RomaMix-2	male	[5]
SerbiaRoma	A775-740	RomaMix-1	female	[5]
SerbiaRoma	A775-741	RomaMix-1	female	[5]
SlovakiaRoma	A775-744	RomaSlo	male	[5]
SlovakiaRoma	A775-745	RomaSlo	male	[5]
SlovakiaRoma	A775-746	RomaSlo	male	[5]
SlovakiaRoma	A775-747	RomaSlo	male	[5]
SlovakiaRoma	A775-748	RomaSlo	male	[5]
SlovakiaRoma	A775-749	RomaSlo	male	[5]
SlovakiaRoma	A775-750	RomaSlo	male	[5]
SlovakiaRoma	A775-752	E-Europe	male	[5]
SlovakiaRoma	A775-753	RomaSlo	male	[5]
SlovakiaRoma	A775-754	RomaMix-3	male	[5]
SlovakiaRoma	A775-755	RomaSlo	male	[5]
SlovakiaRoma	A775-756	RomaMix-1	male	[5]
SlovakiaRoma	A775-757	RomaSlo	male	[5]
SlovakiaRoma	A775-758	E-Europe	male	[5]
SlovakiaRoma	A775-759	RomaSlo	male	[5]
SlovakiaRoma	A775-760	RomaSlo	male	[5]
SlovakiaRoma	A775-761	RomaSlo	male	[5]
SlovakiaRoma	A775-762	RomaSlo	male	[5]
SpainRoma	A775-765	RomaIberia-1	male	[5]
SpainRoma	A775-769	RomaIberia-2	male	[5]
SpainRoma	A775-770	RomaIberia-2	male	[5]
SpainRoma	A775-771	RomaIberia-2	male	[5]
SpainRoma	A775-772	RomaIberia-2	male	[5]
SpainRoma	A775-774	RomaIberia-1	male	[5]
SpainRoma	A775-778	RomaIberia-1	male	[5]
SpainRoma	A775-807	RomaIberia-1	male	[5]
SpainRoma	A775-808	RomaIberia-2	male	[5]
SpainRoma	A775-822	RomaIberia-2	male	[5]
UkraniaRoma	A775-781	RomaUkr	female	[5]
UkraniaRoma	A775-782	RomaMix-3	female	[5]
UkraniaRoma	A775-784	RomaUkr	female	[5]
UkraniaRoma	A775-785	Central_Asian	female	[5]
UkraniaRoma	A775-786	RomaMix-3	male	[5]
UkraniaRoma	A775-787	RomaUkr	male	[5]
UkraniaRoma	A775-788	RomaUkr	male	[5]
UkraniaRoma	A775-790	RomaUkr	male	[5]
UkraniaRoma	A775-791	RomaUkr	male	[5]
UkraniaRoma	A775-792	RomaUkr	male	[5]
UkraniaRoma	A775-793	RomaUkr	male	[5]
WalesRoma	A775-794	RomaWales	female	[5]
WalesRoma	A775-795	RomaWales	female	[5]
WalesRoma	A775-796	NorthItaly	female	[5]
WalesRoma	A775-797	RomaWales	male	[5]
WalesRoma	A775-798	RomaWalPort	female	[5]
WalesRoma	A775-799		male	[5]	*Excluded due to high IBS with A775-795 sample
WalesRoma	A775-800		male	[5]	*Excluded due to high IBS with A775-794 sample
