# Supplementary material for: European Roma groups show complex West Eurasian admixture footprints and a common South Asian genetic origin
Source: PLoS Genet. 2019 Sep 23;15(9):e1008417. doi: 10.1371/journal.pgen.1008417 (PMC6779411; doi:10.1371/journal.pgen.1008417)
Supplement: S3 Table — (XLSX) [file pgen.1008417.s026.xlsx]

## Sheet: Sheet1
Table S3. GLOBETROTTER results for each European Roma cluster, describing type of admixture (and its measures of “goodness-of-fit”), mean date and CI 95% and composition of the major and minor sources.
								MINOR SOURCE (37%)				MAJOR SOURCE (63%)
		Admixture event	fit.quality.2events	maxScore.2events	fit.quality.1event	Date	CI 95%	Gujarati	Irula	E-India	Punjabi-1	SW-Europe1	Georgia	NorthItaly	Balkan-2	Balkan-1
	RomaMix-1	one-date	0.9999	0.2199	0.9999	1318 CE	1207-1505 CE	0.0151484	0.141263	0.380787	0.462802	0.0316244	0.114516	0.118374	0.283529	0.451956
								MINOR SOURCE (37%)				MAJOR SOURCE (63%)
		Admixture event	fit.quality.2events	maxScore.2events	fit.quality.1event	Date	CI 95%	Gujarati	Irula	E-India	Punjabi-1	SW-Europe1	NorthItaly	Georgia	Balkan-1	Balkan-2
	RomaMix-2	one-date	0.9999	0.1201	0.9999	1372 CE	1164 - 1483 CE	0.0116947	0.129051	0.373629	0.485625	0.00796447	0.0936245	0.177468	0.20518	0.515762
								MINOR SOURCE (33%)						MAJOR SOURCE (67%)
		Admixture event	fit.quality.2events	maxScore.2events	fit.quality.1event	Date	CI 95%	Gujarati	Kusunda	NE-India1	Irula	E-India	Punjabi-1	Balkan-2	NorthItaly	Georgia	Balkan-1
	RomaMix-3	one-date	0.9997	0.1311	0.9997	1425 CE	1210 - 1560 CE	0.0114496	0.0357721	0.0661845	0.115751	0.363829	0.407014	0.0663128	0.0766113	0.101984	0.755092
								MINOR SOURCE (34%)				MAJOR SOURCE (66%)
		Admixture event	fit.quality.2events	maxScore.2events	fit.quality.1event	Date	CI 95%	Gujarati	Irula	E-India	Punjabi-1	NE-Europe1	NorthItaly	Georgia	Balkan-2	Balkan-1
	RomaUkr	one-date	0.9999	0.047	0.9999	1378 CE	1225 - 1471 CE	0.0126593	0.16631	0.338044	0.482987	0.00408577	0.0586303	0.117929	0.147503	0.671852
								MINOR SOURCE (35%)					MAJOR SOURCE (65%)
		Admixture event	fit.quality.2events	maxScore.2events	fit.quality.1event	Date	CI 95%	Kusunda	Irula	E-India	NE-India1	Punjabi-1	NE-Europe1	Balkan-2	MiddleEast-3	Georgia	Balkan-1
	RomaSlo	one-date	0.9999	0.3111	0.9995	1538 CE	1399 - 1622 CE	0.0247196	0.0675924	0.231289	0.257661	0.418738	0.0531016	0.0624309	0.111951	0.129983	0.642533
								MINOR SOURCE (34%)						MAJOR SOURCE (66%)
		Admixture event	fit.quality.2events	maxScore.2events	fit.quality.1event	Date	CI 95%	Gujarati	Kusunda	NE-India1	Irula	E-India	Punjabi-1	NorthItaly	Balkan-2	Georgia	NE-Europe1	Balkan-1
	RomaBalt	one-date	0.9999	0.1459	0.9995	1481 CE	1375 - 1581 CE	0.00567345	0.0251147	0.105708	0.112578	0.306464	0.444462	0.0571943	0.079366	0.114999	0.326297	0.422144
								MINOR SOURCE (31%)					MAJOR SOURCE (69%)
		Admixture event	fit.quality.2events	maxScore.2events	fit.quality.1event	Date	CI 95%	Gujarati	Kusunda	Irula	E-India	Punjabi-1	Finland	NorthItaly	Georgia	Balkan-2	Balkan-1	SW-Europe1
	RomaIberia-1	one-date	0.9999	0.0603	0.9998	1393 CE	1244 - 1577 CE	0.0168462	0.0220553	0.115505	0.395125	0.450468	0.000551836	0.0584413	0.0955985	0.209559	0.300417	0.335433
								MINOR SOURCE (32%)					MAJOR SOURCE (68%)
		Admixture event	fit.quality.2events	maxScore.2events	fit.quality.1event	Date	CI 95%	Gujarati	Kusunda	Irula	E-India	Punjabi-1	NorthItaly	NE-Europe1	MiddleEast-3	Balkan-2	Georgia	Balkan-1
	RomaCro	one-date	0.9999	0.1073	0.9999	1501 CE	1353 - 1626 CE	0.016585	0.040368	0.221804	0.265194	0.456049	0.00155862	0.0168534	0.0655446	0.0829054	0.113931	0.719207
								MINOR SOURCE (19%)								MAJOR SOURCE (81%)
		Admixture event	fit.quality.2events	maxScore.2events	fit.quality.1event	Date	CI 95%	Kazakhs	MiddleEast-3	Irula	Punjabi-2	NE-India1	E-India	NE-India2	Punjabi-1	E-Caucasus	NorthItaly	Georgia	MiddleEast-3	Balkan-2	SW-Europe1	Balkan-1	SW-Europe2
	RomaIberia-2	one-date	0.9999	0.0358	0.9997	1552 CE	1298 - 1683 CE	0.00465062	0.0299101	0.0317389	0.0897564	0.0901545	0.109464	0.277305	0.36702	0.0174247	0.0258256	0.0529319	0.0588976	0.106095	0.130867	0.20123	0.396347
								MINOR SOURCE (21%)									MAJOR SOURCE (79%)
		Admixture event	fit.quality.2events	maxScore.2events	fit.quality.1event	Date	CI 95%	Tuvinian	Kusunda	Irula	Georgia	E-India	MiddleEast-3	Punjabi-2	NE-India2	Punjabi-1	NorthItaly	Georgia	Balkan-1	MiddleEast-3	Balkan-2	NE-Europe1
	RomaMix-4	one-date	0.9999	0.1485	0.9972	1535 CE	1229 - 1753 CE	0.00560713	0.0134352	0.0469038	0.0725521	0.0839597	0.116634	0.128329	0.212337	0.320242	0.032911	0.0634328	0.0824576	0.0832021	0.25058	0.487417
														POB7
														0.335433
														POB3
														0.719207
																POB8
																0.396347
