# Supplementary material for: European Roma groups show complex West Eurasian admixture footprints and a common South Asian genetic origin
Source: PLoS Genet. 2019 Sep 23;15(9):e1008417. doi: 10.1371/journal.pgen.1008417 (PMC6779411; doi:10.1371/journal.pgen.1008417)
Supplement: S5 Table — A) Proportions of ANI component in South Asian clusters (ANI estimates from f4 ratio results with standard error and Z scores). B) Proportions of AWE component in European Roma clusters, estimated from the relative contribution of each South Asian cluster to the Roma genomes inferred by GLOBETROTTER. (XLSX) [file pgen.1008417.s028.xlsx]

## Sheet: Sheet1
TableS5.A Proportions of ANI component in South Asian clusters (ANI estimates from f4 ratio results with standard error and Z scores).
South Asian cluster	% ANI	Z (null=0)
NE-India2	23.9 ± 2.1	11.4
Irula	36.9 ± 2.1	17.3
E-India	42.2 ± 1.6	26.7
NE-India1	43.9 ±1.6	28.3
Punjabi-1	50.8 ± 1.5	32.9
Punjabi-2	62.5 ± 1.4	44.6
Punjabi-3	69.1 ± 1.4	49.4
TableS5B. Proportions of AWE component in European Roma clusters, estimated from the relative contribution of each South Asian cluster to the Roma genomes inferred by GLOBETROTTER.
European Roma cluster	% ANI
RomaMix-1	16.6
RomaMix-2	16.9
RomaMix-3	14.3
RomaUkr	15.3
RomaSlo	15.7
RomaBalt	15.1
RomaIberia-1	13.6
RomaCro	13.6
RomaIberia-2	7.7
RomaMix-4	7.3
