# Supplementary material for: European Roma groups show complex West Eurasian admixture footprints and a common South Asian genetic origin
Source: PLoS Genet. 2019 Sep 23;15(9):e1008417. doi: 10.1371/journal.pgen.1008417 (PMC6779411; doi:10.1371/journal.pgen.1008417)
Supplement: S6 Table — A) Number of snps per chromosome. B) Difference of ancestry proportions (European, MiddleEastern-Caucasus, South Asian), between the autosomes and the X chromosome grouping of Roma samples together. Positive values indicate higher ancestry proportions in the autosomes than in the X chromosome, while negative values indicate higher ancestry proportions in the X chromosome than in the autosomes. Standard deviations and Bonferroni corrected p-value (p < 0.05 *; p < 0.01 **; p < 0.001 ***) are shown in brackets C) Difference of European ancestry proportions between the autosomes and the X chromosome. Positive values indicate higher ancestry proportions in the autosomes than in the X chromosome, while negative values indicate higher ancestry proportions in the X chromosome than in the autosomes. Standard deviations are shown in brackets. (Dastaset1). (XLSX) [file pgen.1008417.s029.xlsx]

## Sheet: Sheet1
Table S6A. Number of snps per chromosome
	Chromosome	nº SNPs
	chr1	27211
	chr2	27385
	chr3	22762
	chr4	20355
	chr5	21025
	chr6	21104
	chr7	17236
	chr8	17858
	chr9	15290
	chr10	18659
	chr11	16803
	chr12	15795
	chr13	13160
	chr14	10658
	chr15	9395
	chr16	9952
	chr17	7747
	chr18	10073
	chr19	4391
	chr20	8663
	chr21	4413
	chr22	4140
	chrX	23182
Table S6B. Difference of ancestry proportions (European, MiddleEastern-Caucasus, South Asian), between the autosomes and the X chromosome grouping of Roma samples together. Positive values indicate higher ancestry proportions in the autosomes than in the X chromosome, while negative values indicate higher ancestry proportions in the X chromosome than in the autosomes. Standard deviations and Bonf…
	European	MiddleEast-Caucasus	SouthAsia
allAutosomes-chrX	0.0372(0.2383)	0.1508(0.2687)***	-0.1881(0.1692)***
chr1-chrX	-0.0399(+/-0.2611)	0.1737(+/-0.3327)***	-0.1339(+/-0.2236)***
chr2-chrX	0.0444(+/-0.2856)	0.1397(+/-0.3338)***	-0.1841(+/-0.1906)***
chr3-chrX	-0.0101(+/-0.2839)	0.1679(+/-0.3398)***	-0.1579(+/-0.1869)***
chr4-chrX	0.0203(+/-0.2607)	0.1204(+/-0.3126)***	-0.1407(+/-0.1948)***
chr5-chrX	-0.0119(+/-0.2609)	0.2353(+/-0.3212)***	-0.2235(+/-0.2124)***
chr6-chrX	0.0268(+/-0.2771)	0.0721(+/-0.3129)*	-0.099(+/-0.2162)***
chr7-chrX	-0.0035(+/-0.2694)	0.1279(+/-0.3003)***	-0.1244(+/-0.2292)***
chr8-chrX	0.0013(+/-0.2842)	0.131(+/-0.3062)***	-0.1323(+/-0.2024)***
chr9-chrX	-0.0216(+/-0.2719)	0.1288(+/-0.303)***	-0.1073(+/-0.1894)***
chr10-chrX	0.0467(+/-0.2534)	0.1138(+/-0.2945)***	-0.1604(+/-0.2012)***
chr11-chrX	-0.0024(+/-0.2751)	0.147(+/-0.2912)***	-0.1447(+/-0.2058)***
chr12-chrX	0.0464(+/-0.2799)	0.127(+/-0.2994)***	-0.1734(+/-0.196)***
chr13-chrX	9e-04(+/-0.2669)	0.0824(+/-0.3095)*	-0.0833(+/-0.206)***
chr14-chrX	0.0317(+/-0.2704)	0.1475(+/-0.3312)***	-0.1792(+/-0.2267)***
chr15-chrX	0.033(+/-0.2459)	0.0724(+/-0.2809)*	-0.1054(+/-0.2127)***
chr16-chrX	-0.0656(+/-0.268)*	0.1004(+/-0.3104)***	-0.0348(+/-0.2512)
chr17-chrX	-0.0661(+/-0.2442)**	0.2113(+/-0.2915)***	-0.1451(+/-0.2176)***
chr18-chrX	-0.0041(+/-0.2767)	0.1273(+/-0.3252)***	-0.1232(+/-0.2275)***
chr19-chrX	0.0216(+/-0.2668)	0.0889(+/-0.2967)**	-0.1105(+/-0.2559)***
chr20-chrX	0.0246(+/-0.294)	0.0339(+/-0.2995)	-0.0584(+/-0.2373)*
chr21-chrX	0.0119(+/-0.2756)	0.0935(+/-0.2948)**	-0.1053(+/-0.2371)***
chr22-chrX	-0.0388(+/-0.2643)	0.2175(+/-0.3573)***	-0.1787(+/-0.2538)***
Table S5C. Difference of European ancestry proportions between the autosomes and the X chromosome. Positive values indicate higher ancestry proportions in the autosomes than in the X chromosome, while negative values indicate higher ancestry proportions in the X chromosome than in the autosomes. Standard deviations are shown in brackets.
	RomaMix-1	RomaMix-2	RomaMix-3	RomaUkr	RomaSlo	RomaBalt	RomaIberia-1	RomaCro	RomaIberia-2	RomaMix-4
allAutosomes-chrX	-0.0129(0.1888)	-0.1436(0.1892)	0.0726(0.2125)	-0.0038(0.2975)	0.0071(0.2334)	0.0831(0.2489)	0.202(0.2754)	-0.0018(0.2188)	0.16(0.2152)	0.2171(0.2257)
chr1-chrX	-0.0519(0.1997)	-0.1564(0.2204)	-0.0742(0.2616)	-0.08(0.3376)	-0.0657(0.3221)	0.0446(0.3422)	-0.008(0.2449)	0.0345(0.2753)	0.0625(0.2207)	0.0014(0.253)
chr2-chrX	0.0265(0.24)	-0.08(0.2649)	0.0763(0.3118)	0.0125(0.2959)	0.075(0.3481)	0.1646(0.2757)	-0.011(0.3279)	0.0391(0.2136)	0.1063(0.3037)	0.0543(0.3758)
chr3-chrX	-0.0271(0.2783)	-0.1893(0.1745)	0.0321(0.2817)	-0.1163(0.3339)	0.0143(0.2846)	-0.0315(0.3178)	0.082(0.2361)	-0.0409(0.3097)	0.0625(0.2566)	0.2557(0.2748)
chr4-chrX	0.0087(0.2398)	-0.1293(0.243)	0.0132(0.3036)	-0.0488(0.1968)	0.025(0.2206)	-0.0331(0.2928)	0.103(0.3166)	0.0918(0.1928)	0.1175(0.2466)	0.2171(0.2758)
chr5-chrX	-0.091(0.191)	-0.1471(0.2332)	0.0326(0.3049)	-0.11(0.2996)	-0.045(0.2832)	0.0862(0.2775)	0.072(0.2448)	0.0018(0.2296)	0.1063(0.2608)	0.2086(0.2145)
chr6-chrX	0.0065(0.2698)	-0.1443(0.1658)	0.0621(0.3003)	0.0112(0.3359)	0.0043(0.2618)	0.1308(0.2986)	0.101(0.3054)	0(0.3212)	0.0425(0.2393)	0.1514(0.2346)
chr7-chrX	-0.0265(0.2024)	-0.1221(0.289)	0.0432(0.2541)	-0.1562(0.2504)	-0.065(0.2885)	0.0662(0.3324)	0.116(0.221)	0.0927(0.2103)	0.005(0.33)	0.0457(0.396)
chr8-chrX	-0.0494(0.214)	-0.13(0.223)	5e-04(0.3252)	-0.0013(0.239)	0.0086(0.2975)	0.0185(0.323)	0.028(0.3155)	0.0845(0.286)	0.2162(0.2646)	0.0314(0.4296)
chr9-chrX	-0.0223(0.1881)	-0.1871(0.2424)	0.0332(0.3058)	0.1162(0.3632)	-0.0786(0.2436)	0.0746(0.3381)	-0.117(0.2684)	0.1018(0.2676)	-0.175(0.2242)	0.06(0.2468)
chr10-chrX	-0.001(0.2096)	-0.0536(0.1624)	0.0363(0.3363)	0.1112(0.2886)	0.0514(0.3014)	0.0962(0.2647)	0.074(0.2555)	0.1064(0.2077)	0.145(0.2893)	0.0657(0.221)
chr11-chrX	-0.0239(0.2608)	-0.1886(0.2194)	-0.0226(0.265)	0(0.2498)	-0.0429(0.2691)	0.1208(0.253)	-0.031(0.357)	0.1727(0.2608)	0.0075(0.2829)	0.1243(0.2863)
chr12-chrX	-0.0084(0.2389)	-0.1929(0.182)	-0.0095(0.3243)	0.0087(0.3191)	0.0793(0.3044)	0.1585(0.2392)	0.224(0.2305)	0.2127(0.2841)	0.1388(0.2447)	0.0686(0.2303)
chr13-chrX	0.0187(0.2642)	-0.0257(0.2163)	-0.0363(0.3206)	-0.165(0.2703)	-0.1086(0.2435)	0.0462(0.2946)	0.004(0.3092)	0.0436(0.2463)	0.0763(0.1164)	0.2429(0.1675)
chr14-chrX	0.0348(0.2518)	-0.0971(0.2785)	0.0858(0.2817)	-0.055(0.2949)	0.1379(0.3168)	-0.0123(0.2666)	-0.037(0.2564)	-0.0082(0.2937)	0.1075(0.1325)	0.1714(0.2377)
chr15-chrX	0.041(0.2315)	-0.0186(0.2197)	0.0216(0.2663)	0.1212(0.2315)	-0.0636(0.2172)	0.0546(0.2858)	0.034(0.2869)	0.0518(0.1853)	0.0388(0.2819)	0.1457(0.3281)
chr16-chrX	-0.0639(0.2439)	-0.1686(0.2397)	-0.0163(0.33)	-0.1425(0.2454)	-0.0871(0.2941)	-0.1238(0.2799)	-0.017(0.1848)	-0.0255(0.1764)	0.04(0.3843)	-0.0143(0.3027)
chr17-chrX	-0.0871(0.1726)	-0.1114(0.1996)	-0.0126(0.306)	-0.0275(0.3115)	-0.1043(0.2125)	-0.0908(0.2591)	-0.024(0.1903)	-0.1509(0.2528)	0.0013(0.327)	0.0457(0.3535)
chr18-chrX	-0.0255(0.2143)	-0.1357(0.1989)	0.0684(0.3818)	-0.0588(0.3359)	-0.0914(0.1985)	0.0846(0.28)	0.088(0.3088)	0.03(0.251)	0.0013(0.2693)	0.0386(0.3664)
chr19-chrX	0.069(0.2493)	-0.0436(0.2203)	0.0237(0.309)	-0.21(0.2163)	-0.0707(0.2524)	0.0792(0.2532)	0.107(0.2946)	0.0645(0.2148)	0.0788(0.3439)	0.0243(0.2845)
chr20-chrX	0.0597(0.2788)	-0.1736(0.1796)	0.0232(0.2496)	0.1338(0.3804)	0.1193(0.3481)	-0.0246(0.294)	-0.043(0.2546)	0.1455(0.3117)	-0.0512(0.3659)	0.04(0.2876)
chr21-chrX	-0.0026(0.2309)	-0.0686(0.2815)	-0.0611(0.3632)	0.035(0.2108)	-0.0993(0.2987)	0.0969(0.2181)	0.13(0.3748)	0.0773(0.267)	0.0675(0.1373)	0.1371(0.1949)
chr22-chrX	-0.0319(0.1861)	-0.1464(0.2289)	-0.0011(0.2313)	0.0212(0.3173)	-0.0093(0.3262)	-0.0169(0.3344)	-0.067(0.3525)	-0.0591(0.3186)	-0.1362(0.2823)	0.0586(0.1632)
