# Supplementary material for: European Roma groups show complex West Eurasian admixture footprints and a common South Asian genetic origin
Source: PLoS Genet. 2019 Sep 23;15(9):e1008417. doi: 10.1371/journal.pgen.1008417 (PMC6779411; doi:10.1371/journal.pgen.1008417)
Supplement: S7 Table — A) Ne estimates and 95%CI for each ancestral-specific population at 34 generations ago. B) Fold change of the Ne 95%CI between the ancestral populations at 34 generations ago. C) Fold change of the ancestry proportions inferred with GLOBETROTTER. D) Fold change of the globel ancestry proportions inferred from the local ancestry inference with RFMix. (Dastaset1). (XLSX) [file pgen.1008417.s030.xlsx]

## Sheet: Sheet1
Table S7A. Ne estimates and 95%CI for each ancestral-specific population at 34 generations ago.
		Ne	CI 95%
	European	2220	1980-2700
	MiddleEast-Caucasus	650	522-1000
	SouthAsian	965	749-1270
Table S/B. Fold change of the Ne 95%CI between the ancestral populations at 34 generations ago.
		Ne Fold change
	European - SouthAsian	2.1260-2.6435
	SouthAsian - MiddleEast_Caucasus	1.27-1.4349
Table S7C. Fold change of the ancestry proportions inferred with GLOBETROTTER.
		European/SouthAsian	SouthAsian/MiddleEast_Caucasus
	RomaMix-1	1.50772	5.12856
	RomaMix-2	1.40053	3.30933
	RomaMix-3	1.82324	4.82956
	RomaUkr	1.71225	4.36831
	RomaSlo	1.40784	2.22565
	RomaBaltt	1.71794	4.47963
	RomaIberia-1	2.01302	4.6996
	RomaCro	1.74362	2.62202
	RomaIberia-2	3.66787	1.67986
	RomaMix-4	3.21028	1.81282
Table S6D. Fold change of the globel ancestry proportions inferred from the local ancestry inference with RFMix.
		European/SouthAsian	SouthAsian/MiddleEast_Caucasus
	RomaMix-1	1.14581	2.65169
	RomaMix-2	0.954128	2.15172
	RomaMix-3	1.27912	2.20293
	RomaUkr	1.37997	2.03092
	RomaSlo	1.33123	3.16499
	RomaBaltt	1.41868	2.69052
	RomaIberia-1	1.76317	2.51562
	RomaCro	1.63631	1.7433
	RomaIberia-2	3.01167	1.6411
	RomaMix-4	3.10242	1.25307
