# Supplementary material for: European Roma groups show complex West Eurasian admixture footprints and a common South Asian genetic origin
Source: PLoS Genet. 2019 Sep 23;15(9):e1008417. doi: 10.1371/journal.pgen.1008417 (PMC6779411; doi:10.1371/journal.pgen.1008417)
Supplement: S8 Table — A) p-values resulting from Wilcoxon test for each pair of Roma clusters in each ROH category (after Bonferroni correction). p<0.05 are in bold. B) p-values resulting from Wilcoxon test for each pair of ROH categories in each Roma clusters (after FDR correction). p<0.05 are in bold. (Dastaset1). (XLSX) [file pgen.1008417.s031.xlsx]

## Sheet: Sheet1
Table S8A. p-values resulting from Wilcoxon test (computed across individuals) for each pair of Roma clusters in each ROH category (after Bonferroni correction). p<0.05 are in bold.
		1.0-2														6.0-7
	Group	RomaMix-1	RomaMix-2	RomaMix-3	RomaUkr	RomaSlo	RomaBalt	RomaIberia-1	RomaCro	RomaIberia-2	RomaMix-4	Punjabi-1	Kalash	Balkan-2	Basque	RomaMix-1	RomaMix-2	RomaMix-3	RomaUkr	RomaSlo	RomaBalt	RomaIberia-1	RomaCro	RomaIberia-2	RomaMix-4	Punjabi-1	Kalash	Balkan-2	Basque	Group
	RomaMix-1	-	1	0.0243667	1	1	1	1	1	2.73065e-05	1.9017e-05	3.66177e-05	1	1.4938e-08	1	-	1	1	1	1	1	1	1	1	1	0.396078	1	0.0143949	0.815527	RomaMix-1
	RomaMix-2		-	1	1	1	1	1	1	0.0337743	0.0247678	0.254266	1	0.0199154	1		-	1	1	1	1	1	1	1	1	1	1	1	1	RomaMix-2
	RomaMix-3			-	1	0.00754784	1	1	0.0799293	0.0147022	0.00437823	1	1	1	1			-	1	1	1	1	1	1	1	1	1	1	1	RomaMix-3
	RomaUkr				-	1	1	1	1	0.130536	0.0745921	0.942987	1	0.146047	1				-	1	1	1	1	1	1	1	1	1	1	RomaUkr
	RomaSlo					-	0.329675	1	1	0.00300216	0.00412797	0.000241708	1	6.68895e-06	1					-	1	1	1	1	1	0.384657	1	0.0302749	0.787257	RomaSlo
	RomaBaltt						-	1	1	0.0530739	0.0123839	1	1	0.500934	1						-	1	1	1	1	1	1	1	1	RomaBalt
	RomaIberia-1							-	1	0.0109694	0.0123406	0.627019	1	0.0305644	1							-	1	1	1	1	1	0.543512	1	RomaIberia-1
	RomaCro								-	0.00317536	0.00754148	0.00178732	1	4.77072e-05	1								-	1	0.750317	0.319835	1	0.0213204	0.454461	RomaCro
	RomaIberia-2									-	1	0.158903	1	1	0.018648									-	1	1	1	1	1	RomaIberia-2
	RomaMix-4										-	0.00726042	1	0.288406	0.037296										-	1	1	1	-	RomaMix-4
	Punjabi-1											-	1	1	0.137379											-	1	1	1	Punjabi-1
	Kalash												-	0.752941	1												-	0.615082	0.622633	Kalash
	Balkan-2													-	0.00919485													-	1	Balkan-2
	Basque														-														-	Basque
		2.0-3														7.0-8
	Group	RomaMix-1	RomaMix-2	RomaMix-3	RomaUkr	RomaSlo	RomaBalt	RomaIberia-1	RomaCro	RomaIberia-2	RomaMix-4	Punjabi-1	Kalash	Balkan-2	Basque	RomaMix-1	RomaMix-2	RomaMix-3	RomaUkr	RomaSlo	RomaBalt	RomaIberia-1	RomaCro	RomaIberia-2	RomaMix-4	Punjabi-1	Kalash	Balkan-2	Basque	Group
	RomaMix-1	-	1	0.566116	1	1	1	1	1	0.174294	0.0078721	0.000763629	1	1.27885e-06	0.00180613	-	1	1	1	1	1	1	0.803415	1	1	1	1	1	1	RomaMix-1
	RomaMix-2		-	1	1	1	1	1	1	0.823084	0.0623979	0.390062	1	0.0134439	0.102073		-	1	1	1	1	1	1	1	1	1	1	1	1	RomaMix-2
	RomaMix-3			-	1	0.00402497	0.0370239	0.0897214	0.284904	1	0.0957908	1	1	0.112227	0.531766			-	1	1	1	1	1	1	1	1	1	1	1	RomaMix-3
	RomaUkr				-	1	1	1	1	1	0.173494	1	1	0.27755	0.354312				-	1	1	1	1	1	1	1	1	1	1	RomaUkr
	RomaSlo					-	1	1	1	0.17507	0.0623979	0.00212146	1	0.000144061	0.0225162					-	1	1	1	1	1	0.761803	1	0.0693349	1	RomaSlo
	RomaBalt						-	1	1	0.308107	0.0583981	0.0102705	1	0.000640508	0.0353826						-	1	1	1	1	1	1	1	1	RomaBalt
	RomaIberia-1							-	1	0.77375	0.180661	0.132106	1	0.0140684	0.164541							-	1	1	1	1	1	1	1	RomaIberia-1
	RomaCro								-	0.388476	0.0689565	0.033692	1	0.00286295	0.0127014								-	1	0.750317	0.0933161	1	0.00423067	0.454461	RomaCro
	RomaIberia-2									-	1	1	1	1	1									-	1	1	1	1	1	RomaIberia-2
	RomaMix-4										-	1	1	1	1										-	1	1	1	-	RomaMix-4
	Punjabi-1											-	1	1	1											-	1	1	1	Punjabi-1
	Kalash												-	1	1												-	1	1	Kalash
	Balkan-2													-	1													-	1	Balkan-2
	Basque														-														-	Basque
		3.0-4														8.0-9
	Group	RomaMix-1	RomaMix-2	RomaMix-3	RomaUkr	RomaSlo	RomaBalt	RomaIberia-1	RomaCro	RomaIberia-2	RomaMix-4	Punjabi-1	Kalash	Balkan-2	Basque	RomaMix-1	RomaMix-2	RomaMix-3	RomaUkr	RomaSlo	RomaBalt	RomaIberia-1	RomaCro	RomaIberia-2	RomaMix-4	Punjabi-1	Kalash	Balkan-2	Basque	Group
	RomaMix-1	-	1	1	1	1	1	1	0.0660072	0.0486593	0.00542031	0.00901297	1	6.15319e-06	0.0491574	-	1	1	1	1	1	1	1	1	1	1	1	1	1	RomaMix-1
	RomaMix-2		-	1	1	1	1	1	0.0624579	0.596369	0.0666015	1	1	0.268124	1		-	1	1	1	1	1	0.813503	1	1	1	1	1	1	RomaMix-2
	RomaMix-3			-	1	0.934031	1	1	0.0804515	1	0.114863	1	1	0.606963	1			-	1	1	1	1	0.787522	1	1	1	1	1	1	RomaMix-3
	RomaUkr				-	1	1	1	1	0.71572	0.0953563	0.487441	1	0.0334745	0.28568				-	1	1	1	1	1	1	1	1	1	1	RomaUkr
	RomaSlo					-	1	1	1	0.118319	0.0666015	0.0118405	1	0.0004146	0.112366					-	1	1	1	1	1	1	1	0.109046	1	RomaSlo
	RomaBalt						-	1	1	0.540825	0.0815689	0.625388	1	0.0193514	1						-	1	0.690788	1	1	1	1	1	1	RomaBalt
	RomaIberia-1							-	1	0.215324	0.0582466	0.294018	1	0.0116501	0.422781							-	0.455967	1	-	0.675408	-	1	-	RomaIberia-1
	RomaCro								-	0.0437517	0.0470227	0.00131136	1	8.33292e-05	0.0654958								-	1	1	0.225062	1	0.00784755	1	RomaCro
	RomaIberia-2									-	1	1	1	1	1									-	1	1	1	1	1	RomaIberia-2
	RomaMix-4										-	0.514922	1	1	1										-	1	-	1	-	RomaMix-4
	Punjabi-1											-	1	1	1											-	1	1	1	Punjabi-1
	Kalash												-	1	1												-	1	-	Kalash
	Balkan-2													-	1													-	1	Balkan-2
	Basque														-														-	Basque
		4.0-5														9.0-10
	Group	RomaMix-1	RomaMix-2	RomaMix-3	RomaUkr	RomaSlo	RomaBalt	RomaIberia-1	RomaCro	RomaIberia-2	RomaMix-4	Punjabi-1	Kalash	Balkan-2	Basque	RomaMix-1	RomaMix-2	RomaMix-3	RomaUkr	RomaSlo	RomaBalt	RomaIberia-1	RomaCro	RomaIberia-2	RomaMix-4	Punjabi-1	Kalash	Balkan-2	Basque	Group
	RomaMix-1	-	1	1	1	1	1	1	1	0.0239104	0.261894	0.000395865	1	1.30202e-06	0.666684	-	1	1	1	1	1	1	1	1	1	1	1	1	1	RomaMix-1
	RomaMix-2		-	1	1	1	1	1	1	1	1	1	1	1	1		-	1	1	1	1	1	1	1	1	1	1	1	1	RomaMix-2
	RomaMix-3			-	1	1	1	1	1	1	1	0.860073	1	0.0623845	1			-	1	1	1	1	1	1	1	1	1	1	1	RomaMix-3
	RomaUkr				-	1	1	1	1	0.867783	1	0.532185	1	0.0640338	1				-	1	1	1	1	1	1	1	1	1	1	RomaUkr
	RomaSlo					-	1	1	1	0.223044	0.481393	0.0136187	1	0.000522566	1					-	1	1	1	1	1	1	1	1	1	RomaSlo
	RomaBalt						-	1	1	1	1	0.931207	1	0.0833439	1						-	1	1	1	1	1	1	1	1	RomaBalt
	RomaIberia-1							-	1	0.114658	0.281584	0.0144395	1	0.000489218	1							-	1	1	-	1	1	1	-	RomaIberia-1
	RomaCro								-	0.0600358	0.205221	0.00318965	1	9.34616e-05	0.214103								-	1	1	1	1	1	1	RomaCro
	RomaIberia-2									-	1	1	1	1	1									-	1	1	1	1	1	RomaIberia-2
	RomaMix-4										-	1	1	1	1										-	1	1	1	-	RomaMix-4
	Punjabi-1											-	1	1	1											-	1	1	1	Punjabi-1
	Kalash												-	1	1												-	1	1	Kalash
	Balkan-2													-	1													-	1	Balkan-2
	Basque														-														-	Basque
		5.0-6
	Group	RomaMix-1	RomaMix-2	RomaMix-3	RomaUkr	RomaSlo	RomaBalt	RomaIberia-1	RomaCro	RomaIberia-2	RomaMix-4	Punjabi-1	Kalash	Balkan-2	Basque
	RomaMix-1	-	1	1	1	1	1	1	1	0.900892	0.67701	0.858213	1	0.0261543	0.39405
	RomaMix-2		-	1	1	1	1	1	1	1	1	1	1	1	1
	RomaMix-3			-	1	1	1	1	0.95778	1	1	1	1	1	1
	RomaUkr				-	1	1	1	1	1	0.892896	1	1	0.300106	0.548317
	RomaSlo					-	1	1	1	0.748635	0.652128	1	1	0.100201	0.388604
	RomaBalt						-	1	1	0.430357	0.418595	0.572568	1	0.0341393	0.240334
	RomaIberia-1							-	1	1	1	1	1	0.712176	0.653881
	RomaCro								-	0.0984016	0.129297	0.0270975	1	0.000900532	0.0677377
	RomaIberia-2									-	1	1	1	1	1
	RomaMix-4										-	1	1	1	-
	Punjabi-1											-	1	1	1
	Kalash												-	1	0.622633
	Balkan-2													-	1
	Basque														-
Table S8B. p-values resulting from Wilcoxon test (computed across individuals) for each pair of ROH categories in each Roma clusters (after FDR correction). p<0.05 are in bold.
		RomaMix-1
	ROH category	1.0-2	2.0-3	3.0-4	4.0-5	5.0-6	6.0-7	7.0-8	8.0-9	9.0-10
	1.0-2	-	1.85635e-15	1.08287e-15	5.04368e-10	4.43201e-10	4.06767e-10	1.97094e-10	1.20474e-10	1.97094e-10
	2.0-3		-	0.0325448	0.000139598	0.000196914	8.92655e-05	9.52067e-09	3.33003e-07	6.40668e-08
	3.0-4			-	1	0.178666	0.0432013	3.05979e-06	2.17724e-05	1.94368e-05
	4.0-5				-	1	1	0.000307529	0.000238608	0.0273327
	5.0-6					-	1	0.719118	0.257742	0.913
	6.0-7						-	1	0.709182	1
	7.0-8							-	1	1
	8.0-9								-	1
	9.0-10									-
		RomaMix-2
	ROH category	1.0-2	2.0-3	3.0-4	4.0-5	5.0-6	6.0-7	7.0-8	8.0-9	9.0-10
	1.0-2	-	0.000488177	1.79477e-06	0.000373561	0.000242901	0.000188298	0.000210045	0.000110438	8.4395e-05
	2.0-3		-	0.507885	0.285733	0.216466	0.00609097	0.0020866	0.000275341	0.000170659
	3.0-4			-	1	1	0.52129	1	0.00922535	0.00165043
	4.0-5				-	1	1	1	0.53041	0.219826
	5.0-6					-	1	1	0.53041	0.185449
	6.0-7						-	1	1	1
	7.0-8							-	1	1
	8.0-9								-	1
	9.0-10									-
		RomaMix-3
	ROH category	1.0-2	2.0-3	3.0-4	4.0-5	5.0-6	6.0-7	7.0-8	8.0-9	9.0-10
	1.0-2	-	2.44446e-08	9.9222e-06	3.7256e-05	4.40582e-06	2.52287e-06	3.3597e-06	1.69304e-06	1.69304e-06
	2.0-3		-	1	1	0.00295745	0.000506619	0.0167378	5.0417e-05	1.23543e-05
	3.0-4			-	1	1	0.0585722	1	0.00735891	0.00445962
	4.0-5				-	1	0.5897	1	0.0723254	0.0806502
	5.0-6					-	1	1	1	1
	6.0-7						-	1	1	1																																							1
	7.0-8							-	1	1																																							1
	8.0-9								-	1																																							1
	9.0-10									-																																							1
		RomaUkr
	ROH category	1.0-2	2.0-3	3.0-4	4.0-5	5.0-6	6.0-7	7.0-8	8.0-9	9.0-10
	1.0-2	-	0.0111888	0.00559441	0.0111888	0.033515	0.0245504	0.0245504	0.0199273	0.0199273
	2.0-3		-	1	1	1	0.0245504	0.0528242	0.092547	0.0439217
	3.0-4			-	1	1	0.0245504	0.108824	0.18648	0.0439217
	4.0-5				-	1	0.88598	0.88598	0.489249	0.489249
	5.0-6					-	1	1	1	1
	6.0-7						-	1	1	1
	7.0-8							-	1	1
	8.0-9								-	1
	9.0-10									-
		RomaSlo
	ROH category	1.0-2	2.0-3	3.0-4	4.0-5	5.0-6	6.0-7	7.0-8	8.0-9	9.0-10
	1.0-2	-	0.00034998	7.17907e-06	0.000268071	0.000261211	0.000253757	0.000242901	0.000228342	0.000163744
	2.0-3		-	1	0.339144	0.0155464	0.0152651	0.00284324	0.0119708	0.000396002
	3.0-4			-	1	0.560458	0.51862	0.158537	0.434392	0.00223246
	4.0-5				-	1	1	1	1	0.0444914
	5.0-6					-	1	1	1	1
	6.0-7						-	1	1	1
	7.0-8							-	1	1
	8.0-9								-	1
	9.0-10									-
		RomaBalt
	ROH category	1.0-2	2.0-3	3.0-4	4.0-5	5.0-6	6.0-7	7.0-8	8.0-9	9.0-10
	1.0-2	-	6.92268e-06	0.000463819	0.000586016	0.00346146	0.000391737	0.000391737	0.000207264	0.000332098
	2.0-3		-	1	0.0628561	0.0210776	0.00586608	0.00887898	0.000440894	0.00172889
	3.0-4			-	1	1	0.235852	0.144439	0.00359121	0.0495423
	4.0-5				-	1	1	1	0.0505577	1
	5.0-6					-	1	1	0.0745987	0.88699
	6.0-7						-	1	1	1
	7.0-8							-	1	1
	8.0-9								-	1
	9.0-10									-
		RomaIberia-1
	ROH category	1.0-2	2.0-3	3.0-4	4.0-5	5.0-6	6.0-7	7.0-8	8.0-9	9.0-10
	1.0-2	-	0.0378012	0.0378012	0.000389703	0.00643012	0.00621554	0.00398415	0.00229912	0.00229912
	2.0-3		-	1	1	0.020584	0.318581	0.00746953	0.00229912	0.00229912
	3.0-4			-	1	1	1	0.0324963	0.00229912	0.00229912
	4.0-5				-	1	1	0.0562098	0.00229912	0.00229912
	5.0-6					-	1	1	0.0796515	0.0796515
	6.0-7						-	1	0.214991	0.214991
	7.0-8							-	1	1
	8.0-9								-	-
	9.0-10									-
		RomaCro
	ROH category	1.0-2	2.0-3	3.0-4	4.0-5	5.0-6	6.0-7	7.0-8	8.0-9	9.0-10
	1.0-2	-	0.000102065	0.00193924	0.000102065	0.00020413	0.00288051	0.00288051	0.00280088	0.0016173
	2.0-3		-	1	1	1	0.111374	0.137575	0.533895	0.00287817
	3.0-4			-	1	0.373762	0.0576831	0.307773	0.249698	0.00287817
	4.0-5				-	1	1	1	1	0.014597
	5.0-6					-	1	1	1	0.0379847
	6.0-7						-	1	1	0.480999
	7.0-8							-	1	0.711925
	8.0-9								-	1
	9.0-10									-
		RomaIberia-2
	ROH category	1.0-2	2.0-3	3.0-4	4.0-5	5.0-6	6.0-7	7.0-8	8.0-9	9.0-10
	1.0-2	-	0.0924051	0.0362088	0.0245504	0.0199273	0.0199273	0.0199273	0.0199273	0.0199273
	2.0-3		-	1	1	1	1	1	1	1
	3.0-4			-	1	1	1	1	1	1
	4.0-5				-	1	1	1	1	1
	5.0-6					-	1	1	1	1
	6.0-7						-	1	1	1
	7.0-8							-	1	1
	8.0-9								-	1
	9.0-10									-
		RomaMix-4
	ROH category	1.0-2	2.0-3	3.0-4	4.0-5	5.0-6	6.0-7	7.0-8	8.0-9	9.0-10
	1.0-2	-	0.0770656	0.0380727	0.0508955	0.0380727	0.0380727	0.0380727	0.0380727	0.0380727
	2.0-3		-	0.408865	1	0.408865	0.408865	0.408865	0.408865	0.408865
	3.0-4			-	1	-	-	-	-	-
	4.0-5				-	1	1	1	1	1
	5.0-6					-	-	-	-	-
	6.0-7						-	-	-	-
	7.0-8							-	-	-
	8.0-9								-	-
	9.0-10									-
