# Supplementary material for: European Roma groups show complex West Eurasian admixture footprints and a common South Asian genetic origin
Source: PLoS Genet. 2019 Sep 23;15(9):e1008417. doi: 10.1371/journal.pgen.1008417 (PMC6779411; doi:10.1371/journal.pgen.1008417)
Supplement: S9 Table — (XLSX) [file pgen.1008417.s032.xlsx]

## Sheet: Sheet1
Table S9. Sample dataset including information of population, cluster classification and reference
Population	Original sample name	Cluster	Reference
BedouinA	HGDP00609	Bedouin-1	[1]	[1] Lazaridis I, Nadel D, Rollefson G, Merrett DC, Rohland N, Mallick S, Fernandes D, Novak M, Gamarra B, Sirak K, et al. 2016. Genomic insights into the origin of farming in the ancient Near East. Nature. 536(7617):419.
BedouinA	HGDP00629	Bedouin-1	[1]	[2] Pagani L, Lawson DJ, Jagoda E, Mörseburg A, Eriksson A, Mitt M, Clemente F, Hudjashov G, DeGiorgio M, Saag L, et al. 2016. Genomic analyses inform on migration events during the peopling of Eurasia. Nature. 538(7624):238.
BedouinA	HGDP00635	Bedouin-1	[1]	[3] 1000 Genomes Project Consortium. 2012. An integrated map of genetic variation from 1,092 human genomes. Nature. 491(7422):56.
BedouinA	HGDP00637	Bedouin-1	[1]	[4] Mallick S, Li H, Lipson M, Mathieson I, Gymrek M, Racimo F, Zhao M, Chennagiri N, Nordenfelt S, Tandon A, et al. 2016. The Simons genome diversity project: 300 genomes from 142 diverse populations. Nature. 538(7624):201
BedouinA	HGDP00644	Bedouin-1	[1]
BedouinA	HGDP00647	Bedouin-1	[1]
BedouinA	HGDP00619	Bedouin-1	[1]
BedouinA	HGDP00645	MiddleEast-1	[1]
Egyptian	Egypt3AQ172	MiddleEast-1	[1]
Jordanian	Jordan62	MiddleEast-1	[1]
Jordanian	Jordan384	MiddleEast-1	[1]
Lebanese	Lebanon4	MiddleEast-1	[1]
Lebanese	Lebanon5	MiddleEast-1	[1]
Palestinian	HGDP00739	MiddleEast-1	[1]
Palestinian	HGDP00680	MiddleEast-1	[1]
Palestinian	HGDP00685	MiddleEast-1	[1]
Palestinian	HGDP00700	MiddleEast-1	[1]
Syrian	syria520	MiddleEast-1	[1]
BedouinA	HGDP00642	Bedouin-2	[1]
BedouinA	HGDP00622	Bedouin-2	[1]
BedouinA	HGDP00625	Bedouin-2	[1]
BedouinA	HGDP00626	Bedouin-3	[1]
BedouinA	HGDP00628	Bedouin-3	[1]
BedouinA	HGDP00614	Bedouin-3	[1]
BedouinA	HGDP00615	Bedouin-3	[1]
BedouinA	HGDP00654	Syrian	[1]
Iranian	GS000016179-ASM	Syrian	[2]
Saudi	SaudiA6	Syrian	[1]
Saudi	SaudiA9	Syrian	[1]
Syrian	syria6	Syrian	[1]
Syrian	syria7	Syrian	[1]
Syrian	syria461	Syrian	[1]
Syrian	syria464	Syrian	[1]
BedouinA	HGDP00613	Jordanian	[1]
Jordanian	GS000016181-ASM	Jordanian	[2]
Jordanian	Jordan307	Jordanian	[1]
Jordanian	Jordan445	Jordanian	[1]
Jordanian	Jordan503	Jordanian	[1]
Jordanian	Jordan543	Jordanian	[1]
Jordanian	Jordan646	Jordanian	[1]
Jordanian	LP6005442-DNA_F04	Jordanian	[4]
Jordanian	GS000014474-ASM	Jordanian	[2]
Palestinian	HGDP00745	Jordanian	[1]
Palestinian	HGDP00684	Jordanian	[1]
Palestinian	HGDP00688	Jordanian	[1]
Syrian	syria485	Jordanian	[1]
Palestinian	HGDP00675	Palestinian	[1]
Palestinian	HGDP00724	Palestinian	[1]
Palestinian	HGDP00729	Palestinian	[1]
Palestinian	HGDP00731	Palestinian	[1]
Palestinian	HGDP00732	Palestinian	[1]
Palestinian	HGDP00735	Palestinian	[1]
Palestinian	HGDP00740	Palestinian	[1]
Palestinian	HGDP00679	Palestinian	[1]
Palestinian	HGDP00691	Palestinian	[1]
Palestinian	HGDP00697	Palestinian	[1]
BedouinA	HGDP00632	Egypt-Bedouin	[1]
BedouinA	HGDP00634	Egypt-Bedouin	[1]
BedouinA	HGDP00638	Egypt-Bedouin	[1]
BedouinA	HGDP00640	Egypt-Bedouin	[1]
BedouinA	HGDP00611	Egypt-Bedouin	[1]
BedouinA	HGDP00646	Egypt-Bedouin	[1]
BedouinA	HGDP00620	Egypt-Bedouin	[1]
Egyptian	Egypt1	Egypt-Bedouin	[1]
Egyptian	Egypt9AQ172	Egypt-Bedouin	[1]
Egyptian	Egypt9AQ177	Egypt-Bedouin	[1]
Egyptian	Egypt10	Egypt-Bedouin	[1]
Egyptian	Egypt11	Egypt-Bedouin	[1]
Egyptian	Egypt12	Egypt-Bedouin	[1]
Egyptian	Egypt12AQ172	Egypt-Bedouin	[1]
Egyptian	Egypt15AQ172	Egypt-Bedouin	[1]
Egyptian	Egypt17AQ176	Egypt-Bedouin	[1]
Egyptian	Egypt22TD21	Egypt-Bedouin	[1]
Egyptian	Egypt1AQ172	Egypt-Bedouin	[1]
Egyptian	Egypt3	Egypt-Bedouin	[1]
Egyptian	Egypt5AQ172	Egypt-Bedouin	[1]
Egyptian	Egypt7AQ172	Egypt-Bedouin	[1]
Egyptian	Egypt8AT113	Egypt-Bedouin	[1]
Egyptian	Egypt9	Egypt-Bedouin	[1]
Iranian_Bandari	PV002	Iranian_Bandari-1	[1]
Iranian_Bandari	PV006	Iranian_Bandari-1	[1]
Egyptian	Egypt7	East_NorthAfrica	[1]
Libyan	LIB7	East_NorthAfrica	[1]
Libyan	LIB13	East_NorthAfrica	[1]
Libyan	LIB18	East_NorthAfrica	[1]
Libyan	LIB27	East_NorthAfrica	[1]
Libyan	LIB30	East_NorthAfrica	[1]
Tunisian	Tunisian20B4	East_NorthAfrica	[1]
Tunisian	Tunisian20C1	East_NorthAfrica	[1]
Tunisian	Tunisian200000	East_NorthAfrica	[1]
BedouinA	HGDP00639	Saudi	[1]
BedouinB	HGDP00608	Saudi	[1]
Saudi	saudi1403	Saudi	[1]
Saudi	saudi1424	Saudi	[1]
Saudi	saudi1434	Saudi	[1]
Saudi	SaudiA1	Saudi	[1]
Saudi	SaudiA5	Saudi	[1]
BedouinB	HGDP00607	Bedouin-4	[1]
BedouinB	HGDP00636	Bedouin-4	[1]
BedouinB	HGDP00641	Bedouin-4	[1]
BedouinB	HGDP00643	Bedouin-4	[1]
BedouinB	HGDP00648	Bedouin-4	[1]
BedouinB	HGDP00649	Bedouin-4	[1]
BedouinB	HGDP00650	Bedouin-4	[1]
BedouinB	HGDP00651	Bedouin-4	[1]
BedouinB	HGDP00653	Bedouin-4	[1]
BedouinB	HGDP00701	Bedouin-4	[1]
BedouinB	HGDP00610	Bedouin-4	[1]
BedouinB	HGDP00612	Bedouin-4	[1]
BedouinB	HGDP00618	Bedouin-4	[1]
BedouinB	HGDP00623	Bedouin-4	[1]
BedouinB	HGDP00624	Bedouin-4	[1]
BedouinB	HGDP00630	Bedouin-4	[1]
BedouinB	HGDP00631	Bedouin-4	[1]
Moroccan	MCA19	Moroccan-1	[1]
Moroccan	MCA38	Moroccan-1	[1]
Moroccan	MCA24	Saharawi	[1]
Saharawi	LP6005619-DNA_B01	Saharawi	[4]
Saharawi	LP6005619-DNA_C01	Saharawi	[4]
Saharawi	SAH9	Saharawi	[1]
Saharawi	SAH18	Saharawi	[1]
Saharawi	SAH21	Saharawi	[1]
Saharawi	SAH24	Saharawi	[1]
Saharawi	SAH27	Saharawi	[1]
Saharawi	SAH34	Saharawi	[1]
Algerian	Algerian43A21	West_NorthAfrica	[1]
Algerian	Algerian43A23	West_NorthAfrica	[1]
Algerian	Algerian43A34	West_NorthAfrica	[1]
Moroccan	MCA7	West_NorthAfrica	[1]
Moroccan	MCA39	West_NorthAfrica	[1]
Moroccan	MCA8	West_NorthAfrica	[1]
Moroccan	MCA9	West_NorthAfrica	[1]
Moroccan	MCA14	West_NorthAfrica	[1]
Moroccan	MCA16	West_NorthAfrica	[1]
Moroccan	MCA37	West_NorthAfrica	[1]
Tunisian	Tunisian20A5	West_NorthAfrica	[1]
Tunisian	Tunisian20C4	West_NorthAfrica	[1]
Tunisian	Tunisian20D1	West_NorthAfrica	[1]
Tunisian	Tunisian20D4	West_NorthAfrica	[1]
Tunisian	Tunisian20F4	West_NorthAfrica	[1]
Mozabite	HGDP01254	Mozabite-1	[1]
Mozabite	HGDP01265	Mozabite-1	[1]
Mozabite	HGDP01268	Mozabite-1	[1]
Mozabite	HGDP01272	Mozabite-1	[1]
Mozabite	HGDP01275	Mozabite-1	[1]
Mozabite	HGDP01277	Mozabite-1	[1]
Mozabite	HGDP01278	Mozabite-1	[1]
Mozabite	HGDP01279	Mozabite-1	[1]
Mozabite	HGDP01280	Mozabite-1	[1]
Mozabite	HGDP01282	Mozabite-1	[1]
Mozabite	HGDP01258	Mozabite-1	[1]
Mozabite	HGDP01264	Mozabite-1	[1]
Mozabite	HGDP01276	Mozabite-2	[1]
Mozabite	HGDP01255	Mozabite-2	[1]
Mozabite	HGDP01256	Mozabite-2	[1]
Mozabite	HGDP01257	Mozabite-2	[1]
Mozabite	HGDP01259	Mozabite-2	[1]
Mozabite	HGDP01262	Mozabite-2	[1]
Mozabite	HGDP01263	Mozabite-2	[1]
YRI	NA18498	Yoruba	[3]
YRI	NA18878	Yoruba	[3]
YRI	NA18907	Yoruba	[3]
YRI	NA18516	Yoruba	[3]
YRI	NA18486	Yoruba	[3]
YRI	NA18504	Yoruba	[3]
YRI	NA18908	Yoruba	[3]
YRI	NA19149	Yoruba	[3]
YRI	NA19190	Yoruba	[3]
YRI	NA19214	Yoruba	[3]
YRI	NA19153	Yoruba	[3]
YRI	NA19119	Yoruba	[3]
YRI	NA19206	Yoruba	[3]
YRI	NA19238	Yoruba	[3]
YRI	NA19129	Yoruba	[3]
YRI	NA19222	Yoruba	[3]
YRI	NA19108	Yoruba	[3]
YRI	NA19099	Yoruba	[3]
YRI	NA19118	Yoruba	[3]
YRI	NA19141	Yoruba	[3]
Albanian	ALB191	Balkan	[1]
Albanian	ALB202	Balkan	[1]
Albanian	ALB213	Balkan	[1]
Albanian	ALB220	Balkan	[1]
Albanian	ALB230	Balkan	[1]
Albanian	GS000035021-ASM	Balkan	[2]
Albanian	GS000035147-ASM	Balkan	[2]
Albanian	GS000035434-ASM	Balkan	[2]
Bulgarian	BulgarianD6	Balkan	[1]
Greek	GREEKGRALPOP3	Balkan	[1]
Greek	GREEKGRALPOP14	Balkan	[1]
Greek	GREEKGRALPOP15	Balkan	[1]
Greek	GREEKGRALPOP16	Balkan	[1]
Greek	GREEKGRALPOP17	Balkan	[1]
Greek	GREEKGRALPOP18	Balkan	[1]
Greek	LP6005442-DNA_G07	Balkan	[4]
Greek	NA17372	Balkan	[1]
Greek	NA17373	Balkan	[1]
Greek	NA17375	Balkan	[1]
Greek	GREEKGRALPOP4	Balkan	[1]
Greek	GREEKGRALPOP5	Balkan	[1]
Greek	GREEKGRALPOP8	Balkan	[1]
Greek	GREEKGRALPOP9	Balkan	[1]
Greek	GREEKGRALPOP10	Balkan	[1]
Greek	GREEKGRALPOP11	Balkan	[1]
Greek	GREEKGRALPOP12	Balkan	[1]
Greek	GREEKGRALPOP13	Balkan	[1]
Bulgarian	BulgarianA1	E-Europe1	[1]
Bulgarian	BulgarianA4	E-Europe1	[1]
Bulgarian	BulgarianB1	E-Europe1	[1]
Bulgarian	BulgarianE2	E-Europe1	[1]
Bulgarian	BulgarianF1	E-Europe1	[1]
Bulgarian	BulgarianF2	E-Europe1	[1]
Bulgarian	BulgarianH2	E-Europe1	[1]
Hungarian	HungarianD1	E-Europe1	[1]
Moldavians	GS000016900-ASM	E-Europe1	[2]
Romanian	A306	E-Europe1	[1]
Romanian	G434	E-Europe1	[1]
Romanian	A325	E-Europe1	[1]
Romanian	A343	E-Europe1	[1]
Romanian	A362	E-Europe1	[1]
Romanian	A374	E-Europe1	[1]
Romanian	G408	E-Europe1	[1]
Romanian	G421	E-Europe1	[1]
Romanian	G428	E-Europe1	[1]
Romanian	G429	E-Europe1	[1]
Turkish	Istanbul25098	E-Europe1	[1]
Italian_North	HGDP01147	NorthItaly	[1]
Italian_North	HGDP01164	NorthItaly	[1]
Italian_North	HGDP01166	NorthItaly	[1]
Italian_North	HGDP01167	NorthItaly	[1]
Italian_North	HGDP01169	NorthItaly	[1]
Italian_North	HGDP01171	NorthItaly	[1]
Italian_North	HGDP01173	NorthItaly	[1]
Italian_North	HGDP01174	NorthItaly	[1]
Italian_North	HGDP01177	NorthItaly	[1]
Italian_North	HGDP01151	NorthItaly	[1]
Italian_North	HGDP01152	NorthItaly	[1]
Italian_North	HGDP01155	NorthItaly	[1]
Italian_North	HGDP01156	NorthItaly	[1]
Italian_North	HGDP01157	NorthItaly	[1]
Italian_North	HGDP01161	NorthItaly	[1]
Italian_North	HGDP01162	NorthItaly	[1]
Italian_North	HGDP01163	NorthItaly	[1]
Tuscan	NA20502	NorthItaly	[3]
Tuscan	NA20533	NorthItaly	[3]
Tuscan	NA20538	NorthItaly	[3]
Tuscan	NA20543	NorthItaly	[3]
Tuscan	NA20587	NorthItaly	[3]
Tuscan	NA20588	NorthItaly	[3]
Tuscan	NA20756	NorthItaly	[3]
Tuscan	NA20761	NorthItaly	[3]
Tuscan	NA20767	NorthItaly	[3]
Tuscan	NA20796	NorthItaly	[3]
Tuscan	NA20809	NorthItaly	[3]
Tuscan	NA20504	NorthItaly	[3]
Tuscan	NA20819	NorthItaly	[3]
Tuscan	LP6005441-DNA_H12	NorthItaly	[4]
Tuscan	NA20508	NorthItaly	[3]
Tuscan	NA20514	NorthItaly	[3]
Tuscan	NA20515	NorthItaly	[3]
Tuscan	NA20519	NorthItaly	[3]
Tuscan	NA20521	NorthItaly	[3]
Tuscan	NA20529	NorthItaly	[3]
Tuscan	NA20532	NorthItaly	[3]
Croatian	CRO31	NW-Europe1	[1]
Croatian	CRO153	NW-Europe1	[1]
Croatian	CRO41	NW-Europe1	[1]
Croatian	CRO47	NW-Europe1	[1]
Croatian	CRO48	NW-Europe1	[1]
Croatian	CRO53	NW-Europe1	[1]
Croatian	CRO66	NW-Europe1	[1]
Croatian	CRO93	NW-Europe1	[1]
Croatian	CRO103	NW-Europe1	[1]
Croatian	CRO107	NW-Europe1	[1]
Norwegian	NOR126	NW-Europe1	[1]
Norwegian	NOR146	NW-Europe1	[1]
Norwegian	NOR148	NW-Europe1	[1]
Norwegian	NOR101	NW-Europe1	[1]
Norwegian	NOR106	NW-Europe1	[1]
Norwegian	NOR107	NW-Europe1	[1]
Norwegian	NOR108	NW-Europe1	[1]
Norwegian	NOR109	NW-Europe1	[1]
Norwegian	NOR111	NW-Europe1	[1]
Norwegian	NOR119	NW-Europe1	[1]
Norwegian	NOR124	NW-Europe1	[1]
CEU	NA12286	E-Europe2	[3]
Croatian	GS000013754-ASM	E-Europe2	[2]
Croatian	GS000015871-ASM	E-Europe2	[2]
Croatian	GS000015872-ASM	E-Europe2	[2]
Croatian	GS000015873-ASM	E-Europe2	[2]
Czech	NA15724	E-Europe2	[1]
Czech	NA15725	E-Europe2	[1]
Czech	NA15726	E-Europe2	[1]
Czech	NA15727	E-Europe2	[1]
Czech	NA15729	E-Europe2	[1]
Czech	NA15730	E-Europe2	[1]
Czech	NA15731	E-Europe2	[1]
Czech	NA15732	E-Europe2	[1]
Czech	NA15733	E-Europe2	[1]
Germans	GS000016893-ASM	E-Europe2	[2]
Hungarian	HungarianC5	E-Europe2	[1]
Hungarian	hungary20	E-Europe2	[1]
Hungarian	NA15199	E-Europe2	[1]
Hungarian	NA15200	E-Europe2	[1]
Hungarian	NA15201	E-Europe2	[1]
Hungarian	NA15204	E-Europe2	[1]
Hungarian	NA15205	E-Europe2	[1]
Hungarian	NA15206	E-Europe2	[1]
Hungarian	NA15207	E-Europe2	[1]
Hungarian	NA15208	E-Europe2	[1]
Hungarian	GS000016901-ASM	E-Europe2	[2]
Hungarian	GS000016902-ASM	E-Europe2	[2]
Hungarian	HungarianE5	E-Europe2	[1]
Hungarian	HungarianH3	E-Europe2	[1]
Hungarian	hungary2	E-Europe2	[1]
Hungarian	hungary3	E-Europe2	[1]
Hungarian	hungary6	E-Europe2	[1]
Hungarian	hungary7	E-Europe2	[1]
Hungarian	hungary15	E-Europe2	[1]
Moldavians	GS000016899-ASM	E-Europe2	[2]
Ukrainian	UkrLv240	E-Europe2	[1]
Ukrainians_west	GS000035178-ASM	E-Europe2	[2]
CEU	NA07000	NW-Europe2	[3]
CEU	NA12413	NW-Europe2	[3]
CEU	NA12716	NW-Europe2	[3]
CEU	NA12717	NW-Europe2	[3]
CEU	NA12748	NW-Europe2	[3]
CEU	NA12778	NW-Europe2	[3]
CEU	NA12813	NW-Europe2	[3]
CEU	NA12814	NW-Europe2	[3]
CEU	NA12872	NW-Europe2	[3]
CEU	NA12873	NW-Europe2	[3]
CEU	NA12878	NW-Europe2	[3]
CEU	NA11930	NW-Europe2	[3]
CEU	NA12890	NW-Europe2	[3]
CEU	NA12003	NW-Europe2	[3]
CEU	NA12046	NW-Europe2	[3]
CEU	NA12154	NW-Europe2	[3]
CEU	NA12341	NW-Europe2	[3]
CEU	NA12342	NW-Europe2	[3]
CEU	NA12348	NW-Europe2	[3]
English	HG00233	NW-Europe2	[3]
English	HG00234	NW-Europe2	[3]
French	HGDP00519	NW-Europe2	[1]
French	HGDP00523	NW-Europe2	[1]
French	HGDP00527	NW-Europe2	[1]
French	HGDP00534	NW-Europe2	[1]
French	HGDP00537	NW-Europe2	[1]
French	French23919	NW-Europe2	[1]
French	French23830	NW-Europe2	[1]
French	French24118	NW-Europe2	[1]
French	French24247	NW-Europe2	[1]
French	French24434	NW-Europe2	[1]
French	French24437	NW-Europe2	[1]
French	French25068	NW-Europe2	[1]
French	HGDP00512	NW-Europe2	[1]
French	HGDP00516	NW-Europe2	[1]
GBR	HG00100	NW-Europe2	[3]
GBR	HG00146	NW-Europe2	[3]
GBR	HG00150	NW-Europe2	[3]
GBR	HG00157	NW-Europe2	[3]
GBR	HG00236	NW-Europe2	[3]
GBR	HG00243	NW-Europe2	[3]
GBR	HG00251	NW-Europe2	[3]
GBR	HG00253	NW-Europe2	[3]
GBR	HG00255	NW-Europe2	[3]
GBR	HG00260	NW-Europe2	[3]
GBR	HG00265	NW-Europe2	[3]
GBR	HG00106	NW-Europe2	[3]
GBR	HG01791	NW-Europe2	[3]
GBR	HG00109	NW-Europe2	[3]
GBR	HG00114	NW-Europe2	[3]
GBR	HG00120	NW-Europe2	[3]
GBR	HG00127	NW-Europe2	[3]
GBR	HG00133	NW-Europe2	[3]
GBR	HG00140	NW-Europe2	[3]
GBR	HG00145	NW-Europe2	[3]
Germans	GS000016891-ASM	NW-Europe2	[2]
Germans	GS000016892-ASM	NW-Europe2	[2]
Norwegian	LP6005592-DNA_B01	NW-Europe2	[4]
Scottish	HG00104	NW-Europe2	[1]
Sardinian	HGDP00666	Sardinia-1	[1]
Sardinian	HGDP01069	Sardinia-1	[1]
Sardinian	HGDP01070	Sardinia-1	[1]
Sardinian	HGDP00667	Sardinia-1	[1]
Sardinian	HGDP01077	Sardinia-1	[1]
Sardinian	HGDP00668	Sardinia-1	[1]
Sardinian	HGDP00669	Sardinia-1	[1]
Sardinian	HGDP00670	Sardinia-1	[1]
Sardinian	HGDP00671	Sardinia-1	[1]
Sardinian	HGDP00672	Sardinia-1	[1]
Sardinian	HGDP00673	Sardinia-1	[1]
Sardinian	HGDP00674	Sardinia-1	[1]
Sardinian	HGDP01062	Sardinia-2	[1]
Sardinian	HGDP01063	Sardinia-2	[1]
Sardinian	HGDP01064	Sardinia-2	[1]
Sardinian	HGDP01065	Sardinia-2	[1]
Sardinian	HGDP01066	Sardinia-2	[1]
Sardinian	HGDP01067	Sardinia-2	[1]
Sardinian	HGDP01068	Sardinia-2	[1]
Sardinian	HGDP01071	Sardinia-2	[1]
Sardinian	HGDP01072	Sardinia-2	[1]
Sardinian	HGDP01073	Sardinia-2	[1]
Sardinian	HGDP01074	Sardinia-2	[1]
Sardinian	HGDP01075	Sardinia-2	[1]
French	HGDP00531	SW-Europe1	[1]
French	SouthFrench1112	SW-Europe1	[1]
French	SouthFrench3068	SW-Europe1	[1]
French	SouthFrench3951	SW-Europe1	[1]
Spanish	HG01605	SW-Europe1	[3]
Spanish	HG01675	SW-Europe1	[3]
Spanish	HG01676	SW-Europe1	[3]
Spanish	HG01678	SW-Europe1	[3]
Spanish	HG01682	SW-Europe1	[3]
Spanish	HG01684	SW-Europe1	[3]
Spanish	HG01776	SW-Europe1	[3]
Spanish	HG01777	SW-Europe1	[3]
French	HGDP00524	SW-Europe2	[1]
Roma_Madrid	G32	SW-Europe2	This_study
Spanish	HG01513	SW-Europe2	[3]
Spanish	HG02231	SW-Europe2	[3]
Spanish	HG02232	SW-Europe2	[3]
Spanish	HG02235	SW-Europe2	[3]
Spanish	HG02236	SW-Europe2	[3]
Spanish	HG02238	SW-Europe2	[3]
Spanish	HG02239	SW-Europe2	[3]
Spanish	HG01524	SW-Europe2	[3]
Spanish	HG01531	SW-Europe2	[3]
Spanish	HG01536	SW-Europe2	[3]
Spanish	HG01537	SW-Europe2	[3]
Spanish	HG01606	SW-Europe2	[3]
Spanish	HG01607	SW-Europe2	[3]
Spanish	HG01608	SW-Europe2	[3]
Spanish	HG01503	SW-Europe2	[3]
Spanish	HG01613	SW-Europe2	[3]
Spanish	HG01615	SW-Europe2	[3]
Spanish	HG01617	SW-Europe2	[3]
Spanish	HG01618	SW-Europe2	[3]
Spanish	HG01619	SW-Europe2	[3]
Spanish	HG01620	SW-Europe2	[3]
Spanish	HG01624	SW-Europe2	[3]
Spanish	HG01504	SW-Europe2	[3]
Spanish	HG01625	SW-Europe2	[3]
Spanish	HG01631	SW-Europe2	[3]
Spanish	HG01632	SW-Europe2	[3]
Spanish	HG01670	SW-Europe2	[3]
Spanish	HG01672	SW-Europe2	[3]
Spanish	HG01673	SW-Europe2	[3]
Spanish	HG01679	SW-Europe2	[3]
Spanish	HG01680	SW-Europe2	[3]
Spanish	HG01686	SW-Europe2	[3]
Spanish	HG01507	SW-Europe2	[3]
Spanish	HG01746	SW-Europe2	[3]
Spanish	HG01747	SW-Europe2	[3]
Spanish	HG01756	SW-Europe2	[3]
Spanish	HG01761	SW-Europe2	[3]
Spanish	HG01762	SW-Europe2	[3]
Spanish	HG01765	SW-Europe2	[3]
Spanish	HG01510	SW-Europe2	[3]
Spanish	HG01770	SW-Europe2	[3]
Spanish	HG01771	SW-Europe2	[3]
Spanish	HG01773	SW-Europe2	[3]
Spanish	HG01775	SW-Europe2	[3]
Spanish	HG01779	SW-Europe2	[3]
Spanish	HG01781	SW-Europe2	[3]
Spanish	HG01512	SW-Europe2	[3]
Spanish	HG01785	SW-Europe2	[3]
Spanish	HG01786	SW-Europe2	[3]
Spanish	HG02219	SW-Europe2	[3]
Spanish	HG02220	SW-Europe2	[3]
Spanish	HG02221	SW-Europe2	[3]
Spanish	HG02223	SW-Europe2	[3]
Spanish	HG02224	SW-Europe2	[3]
Spanish	HG02230	SW-Europe2	[3]
Spanish	HG01500	SW-Europe3	[3]
Spanish	HG02233	SW-Europe3	[3]
Spanish	HG01525	SW-Europe3	[3]
Spanish	HG01527	SW-Europe3	[3]
Spanish	HG01528	SW-Europe3	[3]
Spanish	HG01501	SW-Europe3	[3]
Spanish	HG01530	SW-Europe3	[3]
Spanish	HG01602	SW-Europe3	[3]
Spanish	HG01603	SW-Europe3	[3]
Spanish	HG01610	SW-Europe3	[3]
Spanish	HG01612	SW-Europe3	[3]
Spanish	HG01623	SW-Europe3	[3]
Spanish	HG01626	SW-Europe3	[3]
Spanish	HG01628	SW-Europe3	[3]
Spanish	HG01630	SW-Europe3	[3]
Spanish	HG01668	SW-Europe3	[3]
Spanish	HG01669	SW-Europe3	[3]
Spanish	HG01506	SW-Europe3	[3]
Spanish	HG01685	SW-Europe3	[3]
Spanish	HG01694	SW-Europe3	[3]
Spanish	HG01695	SW-Europe3	[3]
Spanish	HG01697	SW-Europe3	[3]
Spanish	HG01699	SW-Europe3	[3]
Spanish	HG01704	SW-Europe3	[3]
Spanish	HG01705	SW-Europe3	[3]
Spanish	HG01707	SW-Europe3	[3]
Spanish	HG01708	SW-Europe3	[3]
Spanish	HG01509	SW-Europe3	[3]
Spanish	HG01709	SW-Europe3	[3]
Spanish	HG01710	SW-Europe3	[3]
Spanish	HG01757	SW-Europe3	[3]
Spanish	HG01766	SW-Europe3	[3]
Spanish	HG01767	SW-Europe3	[3]
Spanish	HG01768	SW-Europe3	[3]
Spanish	HG01783	SW-Europe3	[3]
Spanish	HG01784	SW-Europe3	[3]
Basque	BAS22	Basque	[1]
Basque	HGDP01366	Basque	[1]
Basque	HGDP01368	Basque	[1]
Basque	HGDP01370	Basque	[1]
Basque	HGDP01371	Basque	[1]
Basque	HGDP01373	Basque	[1]
Basque	HGDP01375	Basque	[1]
Basque	HGDP01377	Basque	[1]
Basque	HGDP01378	Basque	[1]
Basque	HGDP01379	Basque	[1]
Basque	HGDP01380	Basque	[1]
Basque	BAS27	Basque	[1]
Basque	BAS28	Basque	[1]
Basque	BAS30	Basque	[1]
Basque	BAS31	Basque	[1]
Basque	BAS33	Basque	[1]
Basque	HGDP01359	Basque	[1]
Basque	HGDP01360	Basque	[1]
Basque	HGDP01363	Basque	[1]
Spanish_North	HG01515	Basque	[3]
Spanish	HG01516	Basque	[3]
Spanish	HG01518	Basque	[3]
Spanish	HG01519	Basque	[3]
Spanish	HG01521	Basque	[3]
Spanish	HG01522	Basque	[3]
Spanish	HG01700	Basque	[3]
Spanish	HG01702	Basque	[3]
Estonian	Est358	NE-Europe1	[1]
Estonian	GS000016919-ASM	NE-Europe1	[2]
Estonian	GS000017199-ASM	NE-Europe1	[2]
Estonian	GS000017206-ASM	NE-Europe1	[2]
Estonian	GS000017208-ASM	NE-Europe1	[2]
Estonian	GS000017209-ASM	NE-Europe1	[2]
Estonian	GS000017210-ASM	NE-Europe1	[2]
Estonian	Est372	NE-Europe1	[1]
Estonian	Est377	NE-Europe1	[1]
Estonian	Est391	NE-Europe1	[1]
Estonian	Est393	NE-Europe1	[1]
Estonian	Est394	NE-Europe1	[1]
Estonian	Est397	NE-Europe1	[1]
Estonian	LP6005442-DNA_H03	NE-Europe1	[4]
Swedes	GS000035109-ASM	NE-Europe1	[2]
Swedes	GS000035240-ASM	NE-Europe1	[2]
Belarusian	GS000035241-ASM	NE-Europe2	[2]
Latvians	GS000016903-ASM	NE-Europe2	[2]
Latvians	GS000035027-ASM	NE-Europe2	[2]
Latvians	GS000035148-ASM	NE-Europe2	[2]
Lithuanian	lithuania1	NE-Europe2	[1]
Lithuanian	LithuanianF1	NE-Europe2	[1]
Lithuanian	GS000016904-ASM	NE-Europe2	[2]
Lithuanian	GS000016905-ASM	NE-Europe2	[2]
Lithuanian	lithuania2	NE-Europe2	[1]
Lithuanian	lithuania3	NE-Europe2	[1]
Lithuanian	lithuania8	NE-Europe2	[1]
Lithuanian	lithuania9	NE-Europe2	[1]
Lithuanian	lithuania10	NE-Europe2	[1]
Lithuanian	LithuanianA1	NE-Europe2	[1]
Lithuanian	LithuanianD1	NE-Europe2	[1]
Lithuanian	LithuanianE2	NE-Europe2	[1]
Polish	GS000016889-ASM	NE-Europe2	[2]
Russians-West	GS000016796-ASM	NE-Europe2	[2]
Russians-West	GS000016819-ASM	NE-Europe2	[2]
Belarusian	bel8s	NE-Europe3	[1]
Belarusian	belarusian47zp	NE-Europe3	[1]
Belarusian	GS000014324-ASM	NE-Europe3	[2]
Belarusian	GS000014351-ASM	NE-Europe3	[2]
Belarusian	GS000016104-ASM	NE-Europe3	[2]
Belarusian	bel23s	NE-Europe3	[1]
Belarusian	bel30s	NE-Europe3	[1]
Belarusian	bel43s	NE-Europe3	[1]
Belarusian	bel72c	NE-Europe3	[1]
Belarusian	bel82s	NE-Europe3	[1]
Belarusian	bel93c	NE-Europe3	[1]
Belarusian	bel110c	NE-Europe3	[1]
Belarusian	belarusian23vp	NE-Europe3	[1]
Lithuanian	GS000035040-ASM	NE-Europe3	[2]
Polish	GS000015869-ASM	NE-Europe3	[2]
Polish	GS000016888-ASM	NE-Europe3	[2]
Polish	GS000016890-ASM	NE-Europe3	[2]
Polish	LP6005592-DNA_E02	NE-Europe3	[4]
Russians-Central	GS000016797-ASM	NE-Europe3	[2]
Russians	GS000017202-ASM	NE-Europe3	[2]
Ukrainian	UkrBel614	NE-Europe3	[1]
Ukrainian	UkrBel618	NE-Europe3	[1]
Ukrainian	UkrBel620	NE-Europe3	[1]
Ukrainian	UkrBel622	NE-Europe3	[1]
Ukrainian	UkrBel733	NE-Europe3	[1]
Ukrainian	UkrBel736	NE-Europe3	[1]
Ukrainian	UkrLv228	NE-Europe3	[1]
Ukrainian	UkrLv237	NE-Europe3	[1]
Ukrainians_east	GS000035121-ASM	NE-Europe3	[2]
Ukrainians_east	GS000035174-ASM	NE-Europe3	[2]
Ukrainians_east	GS000035176-ASM	NE-Europe3	[2]
Ukrainians_north	GS000013755-ASM	NE-Europe3	[2]
Ukrainians_west	GS000035175-ASM	NE-Europe3	[2]
Ukrainians_west	GS000035177-ASM	NE-Europe3	[2]
Mordovian	Mordovians1	Russia	[1]
Mordovian	Mordovians32	Russia	[1]
Mordovian	GS000013698-ASM	Russia	[2]
Mordovian	GS000014330-ASM	Russia	[2]
Mordovian	GS000015874-ASM	Russia	[2]
Mordovian	Mordovians4	Russia	[1]
Mordovian	Mordovians5	Russia	[1]
Mordovian	Mordovians17	Russia	[1]
Mordovian	Mordovians22	Russia	[1]
Mordovian	Mordovians27	Russia	[1]
Mordovian	Mordovians28	Russia	[1]
Mordovian	Mordovians30	Russia	[1]
Mordovian	Mordovians31	Russia	[1]
Russian	HGDP00879	Russia	[1]
Russian	HGDP00891	Russia	[1]
Russian	HGDP00892	Russia	[1]
Russian	HGDP00893	Russia	[1]
Russian	HGDP00894	Russia	[1]
Russian	HGDP00895	Russia	[1]
Russian	HGDP00896	Russia	[1]
Russian	HGDP00897	Russia	[1]
Russian	HGDP00898	Russia	[1]
Russian	HGDP00899	Russia	[1]
Russian	HGDP00900	Russia	[1]
Russian	HGDP00880	Russia	[1]
Russian	HGDP00901	Russia	[1]
Russian	HGDP00902	Russia	[1]
Russian	HGDP00882	Russia	[1]
Russian	HGDP00883	Russia	[1]
Russian	HGDP00884	Russia	[1]
Russian	HGDP00887	Russia	[1]
Russian	HGDP00888	Russia	[1]
Russian	HGDP00889	Russia	[1]
Russian	HGDP00890	Russia	[1]
Russians-Central	GS000035242-ASM	Russia	[2]
Russians-North	GS000013756-ASM	Russia	[2]
Russians-North	GS000014416-ASM	Russia	[2]
Estonian	Est380	NE-Europe4	[1]
Finish	GS000016894-ASM	NE-Europe4	[2]
Finish	GS000016895-ASM	NE-Europe4	[2]
Finish	GS000018756-ASM	NE-Europe4	[2]
Finish	HG00173	NE-Europe4	[3]
Finnish	HG00171	NE-Europe4	[3]
Finnish	HG00313	NE-Europe4	[3]
Finnish	HG00319	NE-Europe4	[3]
Finnish	HG00329	NE-Europe4	[3]
Finnish	HG00331	NE-Europe4	[3]
Finnish	HG00338	NE-Europe4	[3]
Finnish	HG00346	NE-Europe4	[3]
Finnish	HG00353	NE-Europe4	[3]
Finnish	HG00366	NE-Europe4	[3]
Finnish	HG00371	NE-Europe4	[3]
Finnish	HG00376	NE-Europe4	[3]
Finnish	HG00178	NE-Europe4	[3]
Finnish	HG00382	NE-Europe4	[3]
Finnish	HG00185	NE-Europe4	[3]
Finnish	HG00188	NE-Europe4	[3]
Finnish	HG00269	NE-Europe4	[3]
Finnish	HG00274	NE-Europe4	[3]
Finnish	HG00278	NE-Europe4	[3]
Finnish	HG00288	NE-Europe4	[3]
Finnish	HG00290	NE-Europe4	[3]
Roma_Porto	SCO04	IberianRoma-1	This_study
Roma_Porto	SAJ04	IberianRoma-1	This_study
Roma_Porto	SPO11	IberianRoma-1	This_study
Roma_Porto	SPO15	IberianRoma-1	This_study
Roma_Bilbao	17_54	IberianRoma-1	This_study
Roma_Madrid	G67	IberianRoma-1	This_study
Roma_Madrid	MAL8	IberianRoma-1	This_study
Roma_Bilbao	Alg12	IberianRoma-1	This_study
Roma_Madrid	MAL3	IberianRoma-1	This_study
Roma_Bilbao	06_07	IberianRoma-2	This_study
Roma_Bilbao	17_30	IberianRoma-2	This_study
Roma_Bilbao	06_09	IberianRoma-2	This_study
Roma_Bilbao	17_55	IberianRoma-2	This_study
Roma_Bilbao	25_01	IberianRoma-2	This_study
Roma_Bilbao	16_04	IberianRoma-2	This_study
Roma_Bilbao	06_51		This_study	*Excluded due to high IBS with 17_30 sample
Roma_Bosnia	GS000014325-ASM		[2]	*Excluded in Iberian Roma analyses
Roma_Bosnia	GS000014352-ASM		[2]	*Excluded in Iberian Roma analyses
Roma_Granada	MAL1	IberianRoma-3	This_study
Roma_Granada	MAL4	IberianRoma-3	This_study
Roma_Madrid	G69	IberianRoma-3	This_study	**Same sample as A775-774 from Dataset1
Roma_Granada	MAL9	IberianRoma-3	This_study
Roma_Granada	MAL6	IberianRoma-3	This_study
Roma_Granada	MAL2	IberianRoma-3	This_study
Roma_Granada	MAL10	IberianRoma-3	This_study
Roma_Granada	MAL11	IberianRoma-3	This_study
Roma_Barcelona	GRA4	IberianRoma-4	This_study	**Same sample as A775-772 from Dataset1
Roma_Barcelona	GRA2	IberianRoma-4	This_study	**Same sample as A775-770 from Dataset1
Roma_Barcelona	GRA1	IberianRoma-4	This_study	**Same sample as A775-769 from Dataset1
Roma_Barcelona	GRA3	IberianRoma-4	This_study	**Same sample as A775-771 from Dataset1
Roma_Barcelona	GRA5	IberianRoma-4	This_study	**Same sample as A775-822 from Dataset1
Roma_Porto	SAL03	IberianRoma-4	This_study
Roma_Barcelona	GRA6	IberianRoma-4	This_study
Roma_Bilbao	06_73	IberianRoma-4	This_study
Roma_Granada	MAL7	IberianRoma-4	This_study
Cypriot	Cyprus2AJ19	MiddleEast-2	[1]
Cypriot	Cyprus21AJ19	MiddleEast-2	[1]
Lebanese	Lebanon2	MiddleEast-2	[1]
Lebanese	Lebanon3	MiddleEast-2	[1]
Lebanese	Lebanon7	MiddleEast-2	[1]
Lebanese	Lebanon8	MiddleEast-2	[1]
Samaritan	LP6005592-DNA_D04	MiddleEast-2	[4]
Saudi	SaudiA7	MiddleEast-2	[1]
Syrian	syria4	MiddleEast-2	[1]
Turkish	Adana23136	MiddleEast-2	[1]
Crete	LP6007068-DNA_A01	SE-Europe	[4]
Crete	LP6007069-DNA_A01	SE-Europe	[4]
Cypriot	CYP2	SE-Europe	[1]
Cypriot	CYP5	SE-Europe	[1]
Cypriot	CYP19	SE-Europe	[1]
Cypriot	Cyprus13AJ19	SE-Europe	[1]
Cypriot	Cyprus22AJ19	SE-Europe	[1]
Cypriot	Cyprus24AJ19	SE-Europe	[1]
Greek	NA17376	SE-Europe	[1]
Italian_South	ITS2	SE-Europe	[1]
Italian_South	ITS4	SE-Europe	[1]
Italian_South	ITS7	SE-Europe	[1]
Lebanese	Lebanon1	SE-Europe	[1]
Maltese	Malta2AM91	SE-Europe	[1]
Maltese	Malta4AM91	SE-Europe	[1]
Maltese	Malta7AM91	SE-Europe	[1]
Maltese	Malta8AM91	SE-Europe	[1]
Maltese	Malta12AM91	SE-Europe	[1]
Maltese	Malta15AM91	SE-Europe	[1]
Maltese	Malta16AM91	SE-Europe	[1]
Maltese	Malta17AM91	SE-Europe	[1]
Italian_South	BEL57	Sicilian	[1]
Sicilian	SR23	Sicilian	[1]
Sicilian	TP08	Sicilian	[1]
Sicilian	TP25	Sicilian	[1]
Sicilian	SR44	Sicilian	[1]
Sicilian	SR48R	Sicilian	[1]
Sicilian	SR60	Sicilian	[1]
Sicilian	SR64	Sicilian	[1]
Sicilian	TP04	Sicilian	[1]
Sicilian	TP05	Sicilian	[1]
Sicilian	TP06	Sicilian	[1]
Sicilian	TP07	Sicilian	[1]
Azerbaijanis	GS000013741-ASM	Turkish	[2]
Azerbaijanis	GS000013742-ASM	Turkish	[2]
Azerbaijanis	GS000035237-ASM	Turkish	[2]
Turkish	Kayseri23549	Turkish	[1]
Turkish	Kayseri23967	Turkish	[1]
Turkish	Kayseri24075	Turkish	[1]
Turkish	Kayseri24392	Turkish	[1]
Turkish	Turkish7BA57	Turkish	[1]
Turkish	Turkish9BA57	Turkish	[1]
Turkish	Adana23150	Turkish	[1]
Turkish	Aydin18419	Turkish	[1]
Turkish	Aydin18784	Turkish	[1]
Turkish	Balikesir16790	Turkish	[1]
Turkish	Balikesir16887	Turkish	[1]
Turkish	Istanbul17778	Turkish	[1]
Turkish	Istanbul19810	Turkish	[1]
Iranian	iran2	Iranian	[1]
Iranian	PV022	Iranian	[1]
Iranian	PV024	Iranian	[1]
Iranian	PV027	Iranian	[1]
Iranian	PV030	Iranian	[1]
Iranian	PV032	Iranian	[1]
Iranian	PV033	Iranian	[1]
Iranian	PV036	Iranian	[1]
Iranian	PV038	Iranian	[1]
Iranian	GS000014475-ASM	Iranian	[2]
Iranian	iran3	Iranian	[1]
Iranian	iran20	Iranian	[1]
Iranian	PV009	Iranian	[1]
Iranian	PV010	Iranian	[1]
Iranian	PV013	Iranian	[1]
Iranian	PV014	Iranian	[1]
Iranian	PV017	Iranian	[1]
Iranian	PV020	Iranian	[1]
Turkish	Istanbul20040	Iranian	[1]
Armenian	armenia86	Armenian	[1]
Armenian	LP6005519-DNA_F03	Armenian	[4]
Armenian	GS000013745-ASM	Armenian	[2]
Armenian	GS000013746-ASM	Armenian	[2]
Armenian	GS000035124-ASM	Armenian	[2]
Armenian	GS000035125-ASM	Armenian	[2]
Armenian	GS000035126-ASM	Armenian	[2]
Armenian	GS000035173-ASM	Armenian	[2]
Armenian	armenia91	Armenian	[1]
Armenian	armenia102	Armenian	[1]
Armenian	armenia106	Armenian	[1]
Armenian	armenia139	Armenian	[1]
Armenian	armenia162	Armenian	[1]
Armenian	armenia176	Armenian	[1]
Armenian	armenia191	Armenian	[1]
Armenian	armenia279	Armenian	[1]
Assyrian	Assyrian155	Armenian	[1]
Assyrian	Assyrian160	Armenian	[1]
Iraqi_Jew	LP6005592-DNA_E01	Armenian	[4]
Iraqi_Jew	LP6005592-DNA_F01	Armenian	[4]
Syrian	syria361	Armenian	[1]
Turkish	Adana23113	Armenian	[1]
Turkish	Trabzon21173	Armenian	[1]
Turkish	Trabzon21544	Armenian	[1]
Turkish	Trabzon21645	Armenian	[1]
Assyrian	Assyrian151	Assyrian	[1]
Assyrian	Assyrian164	Assyrian	[1]
Assyrian	Assyrian165	Assyrian	[1]
Assyrian	GS000013749-ASM	Assyrian	[2]
Assyrian	GS000013750-ASM	Assyrian	[2]
Assyrian	GS000013751-ASM	Assyrian	[2]
Assyrian	Assyrian152	Assyrian	[1]
Assyrian	Assyrian153	Assyrian	[1]
Assyrian	Assyrian159	Assyrian	[1]
Assyrian	Assyrian161	Assyrian	[1]
Assyrian	Assyrian162	Assyrian	[1]
Assyrian	Assyrian163	Assyrian	[1]
Chechen	ch3	E-Caucasus-1	[1]
Chechen	ch16	E-Caucasus-1	[1]
Chechen	ch21	E-Caucasus-1	[1]
Chechen	ch31	E-Caucasus-1	[1]
Chechen	ch126	E-Caucasus-1	[1]
Chechen	ch174	E-Caucasus-1	[1]
Chechen	ch179	E-Caucasus-1	[1]
Chechen	ch193	E-Caucasus-1	[1]
Kumyk	kumyks40	E-Caucasus-1	[1]
Kumyk	GS000014404-ASM	E-Caucasus-1	[2]
Kumyk	kumyks41	E-Caucasus-1	[1]
Kumyk	kumyks44	E-Caucasus-1	[1]
Kumyk	kumyks90	E-Caucasus-1	[1]
Kumyk	kumyks93	E-Caucasus-1	[1]
Kumyk	kumyks94	E-Caucasus-1	[1]
Kumyk	kumyks97	E-Caucasus-1	[1]
Kumyk	kumyks98	E-Caucasus-1	[1]
Avars	GS000014405-ASM	E-Caucasus-2	[2]
Avars	GS000014406-ASM	E-Caucasus-2	[2]
Avars	GS000014407-ASM	E-Caucasus-2	[2]
Kumyk	GS000014370-ASM	E-Caucasus-2	[2]
Kumyk	GS000014368-ASM	E-Caucasus-2	[2]
Lezgin	lez7	E-Caucasus-2	[1]
Lezgin	GS000013724-ASM	E-Caucasus-2	[2]
Lezgin	GS000014365-ASM	E-Caucasus-2	[2]
Lezgin	GS000014366-ASM	E-Caucasus-2	[2]
Lezgin	GS000035243-ASM	E-Caucasus-2	[2]
Lezgin	lez9	E-Caucasus-2	[1]
Lezgin	lez31	E-Caucasus-2	[1]
Lezgin	lez33	E-Caucasus-2	[1]
Lezgin	lez36	E-Caucasus-2	[1]
Lezgin	lez37	E-Caucasus-2	[1]
Lezgin	lez38	E-Caucasus-2	[1]
Lezgin	lez40	E-Caucasus-2	[1]
Lezgin	LP6005442-DNA_G04	E-Caucasus-2	[4]
Tabasarans	GS000014363-ASM	E-Caucasus-2	[2]
Tabasarans	GS000014364-ASM	E-Caucasus-2	[2]
Tabasarans	GS000014421-ASM	E-Caucasus-2	[2]
Abkhasian	abh24	Georgia	[1]
Abkhasian	abh27	Georgia	[1]
Abkhasian	abh41	Georgia	[1]
Abkhasian	abh119	Georgia	[1]
Abkhasian	abh122	Georgia	[1]
Abkhasian	abh133	Georgia	[1]
Abkhasian	abh147	Georgia	[1]
Abkhasian	abh154	Georgia	[1]
Abkhasian	LP6005442-DNA_D02	Georgia	[4]
Abkhazian	GS000014408-ASM	Georgia	[2]
Abkhazian	GS000014409-ASM	Georgia	[2]
Abkhazian	GS000014410-ASM	Georgia	[2]
Georgian	mg22	Georgia	[1]
Georgian	GS000035150-ASM	Georgia	[2]
Georgian	GS000035685-ASM	Georgia	[2]
Georgian	mg23	Georgia	[1]
Georgian	mg27	Georgia	[1]
Georgian	mg34	Georgia	[1]
Georgian	mg40	Georgia	[1]
Georgian	mg43	Georgia	[1]
Georgian	mg47	Georgia	[1]
Georgian	mg49	Georgia	[1]
Georgian	mg62	Georgia	[1]
Balkar	bal22	W-Caucasus-1	[1]
Balkar	bal136	W-Caucasus-1	[1]
Balkar	GS000016170-ASM	W-Caucasus-1	[2]
Balkar	GS000016171-ASM	W-Caucasus-1	[2]
Balkar	GS000016172-ASM	W-Caucasus-1	[2]
Balkar	bal41	W-Caucasus-1	[1]
Balkar	bal42	W-Caucasus-1	[1]
Balkar	bal45	W-Caucasus-1	[1]
Balkar	bal50	W-Caucasus-1	[1]
Balkar	bal64	W-Caucasus-1	[1]
Balkar	bal97	W-Caucasus-1	[1]
Balkar	bal102	W-Caucasus-1	[1]
Balkar	bal124	W-Caucasus-1	[1]
North_Ossetian	NorthOssetia2	W-Caucasus-1	[1]
North_Ossetian	NorthOssetia3	W-Caucasus-1	[1]
North_Ossetian	NorthOssetia5	W-Caucasus-1	[1]
North_Ossetian	NorthOssetia8	W-Caucasus-1	[1]
North_Ossetian	NorthOssetia9	W-Caucasus-1	[1]
North_Ossetian	NorthOssetia11	W-Caucasus-1	[1]
North_Ossetian	NorthOssetia14	W-Caucasus-1	[1]
North_Ossetian	NorthOssetia17	W-Caucasus-1	[1]
North_Ossetian	NorthOssetia19	W-Caucasus-1	[1]
North-Ossetians	GS000013739-ASM	W-Caucasus-1	[2]
North-Ossetians	GS000014414-ASM	W-Caucasus-1	[2]
Adygei	HGDP01381	W-Caucasus-2	[1]
Adygei	HGDP01400	W-Caucasus-2	[1]
Adygei	HGDP01402	W-Caucasus-2	[1]
Adygei	HGDP01403	W-Caucasus-2	[1]
Adygei	HGDP01404	W-Caucasus-2	[1]
Adygei	NA13626	W-Caucasus-2	[1]
Adygei	HGDP01383	W-Caucasus-2	[1]
Adygei	HGDP01385	W-Caucasus-2	[1]
Adygei	HGDP01386	W-Caucasus-2	[1]
Adygei	HGDP01387	W-Caucasus-2	[1]
Adygei	HGDP01396	W-Caucasus-2	[1]
Adygei	HGDP01397	W-Caucasus-2	[1]
Adygei	HGDP01398	W-Caucasus-2	[1]
Adygei	HGDP01399	W-Caucasus-2	[1]
Circassians	GS000013740-ASM	W-Caucasus-2	[2]
Circassians	GS000035113-ASM	W-Caucasus-2	[2]
Circassians	GS000035114-ASM	W-Caucasus-2	[2]
Kabardins	GS000014411-ASM	W-Caucasus-2	[2]
Kabardins	GS000014412-ASM	W-Caucasus-2	[2]
Kabardins	GS000014413-ASM	W-Caucasus-2	[2]
Kabardins	GS000035115-ASM	W-Caucasus-2	[2]
Irula	LP6005519-DNA_C05	Irula	[4]
Irula	LP6005519-DNA_D05	Irula	[4]
BEB	HG04186	E-India	[3]
BEB	HG03940	E-India	[3]
ITU	HG03978	E-India	[3]
ITU	HG04061	E-India	[3]
ITU	HG04076	E-India	[3]
ITU	HG04098	E-India	[3]
ITU	HG04216	E-India	[3]
ITU	HG04235	E-India	[3]
ITU	HG03874	E-India	[3]
Kapu	LP6005519-DNA_A04	E-India	[4]
Madiga	LP6005519-DNA_G04	E-India	[4]
Madiga	LP6005519-DNA_H04	E-India	[4]
Mala	LP6005519-DNA_E04	E-India	[4]
Mala	LP6005519-DNA_F04	E-India	[4]
Punjab	HG03667	E-India	[3]
Punjab	HG03762	E-India	[3]
Relli	LP6005519-DNA_B05	E-India	[4]
STU	HG03672	E-India	[3]
STU	HG03836	E-India	[3]
STU	HG03850	E-India	[3]
STU	HG03857	E-India	[3]
STU	HG03887	E-India	[3]
STU	HG03896	E-India	[3]
STU	HG03947	E-India	[3]
STU	HG04042	E-India	[3]
STU	HG04100	E-India	[3]
STU	HG03681	E-India	[3]
STU	HG03689	E-India	[3]
STU	HG03693	E-India	[3]
STU	HG03698	E-India	[3]
STU	HG03736	E-India	[3]
STU	HG03740	E-India	[3]
STU	HG03741	E-India	[3]
STU	HG03760	E-India	[3]
Yadava	LP6005519-DNA_C04	E-India	[4]
Yadava	LP6005519-DNA_D04	E-India	[4]
ITU	HG03718	ITU-1	[3]
ITU	HG04054	ITU-1	[3]
ITU	HG03785	ITU-1	[3]
ITU	HG03973	ITU-2	[3]
ITU	HG04018	ITU-2	[3]
ITU	HG04211	ITU-2	[3]
ITU	HG03731	ITU-2	[3]
ITU	HG04239	ITU-2	[3]
ITU	HG03775	ITU-2	[3]
ITU	HG03792	ITU-2	[3]
ITU	HG03864	ITU-2	[3]
ITU	HG03868	ITU-2	[3]
ITU	HG03967	ITU-2	[3]
Asur	GS000016805-ASM	NE-India	[2]
BEB	HG03589	NE-India	[3]
BEB	HG04153	NE-India	[3]
BEB	HG04155	NE-India	[3]
BEB	HG04158	NE-India	[3]
BEB	HG04159	NE-India	[3]
BEB	HG04161	NE-India	[3]
BEB	HG04164	NE-India	[3]
BEB	HG04173	NE-India	[3]
BEB	HG04177	NE-India	[3]
BEB	HG04182	NE-India	[3]
BEB	HG04183	NE-India	[3]
BEB	HG03803	NE-India	[3]
BEB	HG04194	NE-India	[3]
BEB	HG03829	NE-India	[3]
BEB	HG03911	NE-India	[3]
BEB	HG03937	NE-India	[3]
BEB	HG04140	NE-India	[3]
BEB	HG04141	NE-India	[3]
BEB	HG04146	NE-India	[3]
Bengali	GS000016964-ASM	NE-India	[2]
Dhaka-mixed-popul	GS000035034-ASM	NE-India	[2]
Dhaka-mixed-popul	GS000035035-ASM	NE-India	[2]
Dhaka-mixed-popul	GS000035036-ASM	NE-India	[2]
Gond	GS000016803-ASM	NE-India	[2]
Kapu	GS000016802-ASM	NE-India	[2]
Kapu	LP6005519-DNA_B04	NE-India	[4]
Khonda_Dora	LP6005519-DNA_E05	NE-India	[4]
Kol	GS000016821-ASM	NE-India	[2]
Madhya-Pradesh	GS000017146-ASM	NE-India	[2]
Malayan	GS000016806-ASM	NE-India	[2]
Orissa	GS000016808-ASM	NE-India	[2]
Relli	LP6005519-DNA_A05	NE-India	[4]
Santhal	GS000016800-ASM	NE-India	[2]
Punjab	HG02657	Punjabi-2	[3]
Punjab	HG02658	Punjabi-2	[3]
Bengali	GS000016801-ASM	Central-India	[2]
Brahmin	LP6005519-DNA_G03	Central-India	[4]
Brahmin	LP6005519-DNA_H03	Central-India	[4]
GIH	NA21092	Central-India	[3]
GIH	NA20901	Central-India	[3]
GujaratiC	NA20883	Central-India	[1]
Gupta	GS000016799-ASM	Central-India	[2]
Kurmi	GS000016966-ASM	Central-India	[2]
Marwadi	GS000035122-ASM	Central-India	[2]
Punjab	HG02600	Central-India	[3]
Punjab	HG02601	Central-India	[3]
Punjab	HG02696	Central-India	[3]
Punjab	HG03228	Central-India	[3]
Punjab	HG03229	Central-India	[3]
Punjab	HG03649	Central-India	[3]
Punjab	HG03652	Central-India	[3]
Punjab	HG03653	Central-India	[3]
Punjab	HG03668	Central-India	[3]
Punjab	HG03702	Central-India	[3]
Punjab	HG03703	Central-India	[3]
Punjab	HG03708	Central-India	[3]
Punjab	HG03709	Central-India	[3]
Punjab	GS000016965-ASM	Central-India	[2]
Thakur	GS000016798-ASM	Central-India	[2]
GIH	NA21095	Gujarati-1	[3]
GujaratiC	NA21097	Gujarati-1	[3]
Punjab	HG02731	Punjabi-3	[3]
Punjab	HG02774	Punjabi-3	[3]
Punjab	HG02491	Punjabi-3	[3]
GIH	NA20851	Gujarati-2	[3]
GIH	NA21088	Gujarati-2	[3]
GIH	NA21091	Gujarati-2	[3]
GIH	NA21102	Gujarati-2	[3]
GIH	NA21105	Gujarati-2	[3]
GIH	NA21106	Gujarati-2	[3]
GIH	NA21111	Gujarati-2	[3]
GIH	NA21117	Gujarati-2	[3]
GIH	NA21124	Gujarati-2	[3]
GIH	NA20861	Gujarati-2	[3]
GIH	NA21125	Gujarati-2	[3]
GIH	NA21128	Gujarati-2	[3]
GIH	NA21135	Gujarati-2	[3]
GIH	NA21143	Gujarati-2	[3]
GIH	NA20875	Gujarati-2	[3]
GIH	NA20878	Gujarati-2	[3]
GIH	NA20899	Gujarati-2	[3]
GIH	NA20911	Gujarati-2	[3]
GujaratiD	NA21123	Gujarati-2	[3]
Punjab	HG02684	Punjabi-1	[3]
Punjab	HG02685	Punjabi-1	[3]
Punjab	HG02687	Punjabi-1	[3]
Punjab	HG02688	Punjabi-1	[3]
Punjab	HG02724	Punjabi-1	[3]
Punjab	HG02725	Punjabi-1	[3]
Punjab	HG02727	Punjabi-1	[3]
Punjab	HG02728	Punjabi-1	[3]
Punjab	HG02775	Punjabi-1	[3]
Punjab	HG02778	Punjabi-1	[3]
Punjab	HG02780	Punjabi-1	[3]
Punjab	HG02783	Punjabi-1	[3]
Punjab	HG02784	Punjabi-1	[3]
Punjab	HG02786	Punjabi-1	[3]
Punjab	HG02787	Punjabi-1	[3]
Punjab	HG02789	Punjabi-1	[3]
Punjab	HG02790	Punjabi-1	[3]
Punjab	HG02792	Punjabi-1	[3]
Punjab	HG02793	Punjabi-1	[3]
Punjab	HG03015	Punjabi-1	[3]
Punjab	HG03016	Punjabi-1	[3]
Punjab	HG03018	Punjabi-1	[3]
Punjab	HG03019	Punjabi-1	[3]
Punjab	HG03021	Punjabi-1	[3]
Punjab	HG03022	Punjabi-1	[3]
Punjab	HG03491	Punjabi-1	[3]
Punjab	HG03640	Punjabi-1	[3]
Punjab	HG03660	Punjabi-1	[3]
Punjab	HG03663	Punjabi-1	[3]
Punjab	HG03705	Punjabi-1	[3]
Punjab	HG03706	Punjabi-1	[3]
Iranian_Bandari	PV001	Iranian_Bandari-2	[1]
Iranian_Bandari	PV003	Iranian_Bandari-2	[1]
Iranian_Bandari	PV004	Iranian_Bandari-2	[1]
Iranian_Bandari	PV005	Iranian_Bandari-2	[1]
Iranian_Bandari	PV007	Iranian_Bandari-2	[1]
Iranian_Bandari	PV008	Iranian_Bandari-2	[1]
Iranian	GS000013747-ASM	Iranian_Bandari-2	[2]
Balochi	HGDP00078	Makrani-1	[1]
Balochi	HGDP00062	Makrani-1	[1]
Brahui	HGDP00043	Makrani-1	[1]
Brahui	HGDP00047	Makrani-1	[1]
Brahui	HGDP00021	Makrani-1	[1]
Makrani	HGDP00131	Makrani-1	[1]
Makrani	HGDP00146	Makrani-1	[1]
Makrani	HGDP00148	Makrani-1	[1]
Makrani	HGDP00161	Makrani-1	[1]
Makrani	HGDP00133	Makrani-1	[1]
Makrani	HGDP00136	Makrani-1	[1]
Makrani	HGDP00137	Makrani-1	[1]
Makrani	HGDP00144	Makrani-1	[1]
Makrani	HGDP00145	Makrani-2	[1]
Makrani	HGDP00154	Makrani-2	[1]
Makrani	HGDP00155	Makrani-2	[1]
Makrani	HGDP00151	Makrani-3	[1]
Makrani	HGDP00153	Makrani-3	[1]
Makrani	HGDP00134	Makrani-3	[1]
Makrani	HGDP00140	Makrani-3	[1]
Makrani	HGDP00141	Makrani-3	[1]
Balochi	HGDP00090	Balochi-1	[1]
Balochi	HGDP00092	Balochi-1	[1]
Balochi	HGDP00094	Balochi-1	[1]
Balochi	HGDP00096	Balochi-1	[1]
Balochi	HGDP00098	Balochi-1	[1]
Balochi	HGDP00056	Balochi-1	[1]
Brahui	HGDP00039	Balochi-1	[1]
Balochi	HGDP00052	Brahui	[1]
Balochi	HGDP00054	Brahui	[1]
Balochi	HGDP00068	Brahui	[1]
Brahui	HGDP00001	Brahui	[1]
Brahui	HGDP00025	Brahui	[1]
Brahui	HGDP00031	Brahui	[1]
Brahui	HGDP00033	Brahui	[1]
Brahui	HGDP00035	Brahui	[1]
Brahui	HGDP00037	Brahui	[1]
Brahui	HGDP00045	Brahui	[1]
Brahui	HGDP00049	Brahui	[1]
Brahui	HGDP00003	Brahui	[1]
Brahui	HGDP00005	Brahui	[1]
Brahui	HGDP00007	Brahui	[1]
Brahui	HGDP00011	Brahui	[1]
Brahui	HGDP00015	Brahui	[1]
Brahui	HGDP00017	Brahui	[1]
Brahui	HGDP00023	Brahui	[1]
Makrani	HGDP00135	Brahui	[1]
Balochi	HGDP00080	Balochi-2	[1]
Balochi	HGDP00082	Balochi-2	[1]
Balochi	HGDP00086	Balochi-2	[1]
Balochi	HGDP00088	Balochi-2	[1]
Balochi	HGDP00064	Balochi-2	[1]
Balochi	HGDP00066	Balochi-2	[1]
Balochi	HGDP00072	Balochi-2	[1]
Balochi	HGDP00074	Balochi-2	[1]
Makrani	HGDP00158	Balochi-2	[1]
Tamang	GS000035037-ASM	Tamang	[2]
Kusunda	Kusunda01	Kusunda	[1]
Kusunda	Kusunda03	Kusunda	[1]
Kusunda	Kusunda04	Kusunda	[1]
Kusunda	Kusunda12	Kusunda	[1]
Hazara	HGDP00121	Hazara-1	[1]
Hazara	HGDP00122	Hazara-1	[1]
Hazara	HGDP00116	Hazara-1	[1]
Hazara	HGDP00118	Hazara-1	[1]
Hazara	HGDP00106	Hazara-2	[1]
Hazara	HGDP00110	Hazara-2	[1]
Hazara	HGDP00099	Hazara+Central_Asian	[1]
Hazara	HGDP00125	Hazara+Central_Asian	[1]
Hazara	HGDP00127	Hazara+Central_Asian	[1]
Hazara	HGDP00103	Hazara+Central_Asian	[1]
Hazara	HGDP00109	Hazara+Central_Asian	[1]
Hazara	HGDP00115	Hazara+Central_Asian	[1]
Hazara	HGDP00120	Hazara+Central_Asian	[1]
Kazakhs	GS000013752-ASM	Hazara+Central_Asian	[2]
Kazakhs	GS000014415-ASM	Hazara+Central_Asian	[2]
Kazakhs	GS000035127-ASM	Hazara+Central_Asian	[2]
Uygur	LP6005442-DNA_B01	Hazara+Central_Asian	[4]
Uygur	LP6005443-DNA_B02	Hazara+Central_Asian	[4]
Uygur	GS000016176-ASM	Hazara+Central_Asian	[2]
Tuvinians	GS000016175-ASM	Tuvinian	[2]
Tuvinians	GS000016968-ASM	Tuvinian	[2]
Tuvinians	GS000017247-ASM	Tuvinian	[2]
Tajik	GS000016192-ASM	Turkmen	[2]
Turkmen	UZB101_turkmen	Turkmen	[1]
Turkmen	UZB102_turkmen	Turkmen	[1]
Turkmen	UZB105_turkmen	Turkmen	[1]
Turkmen	UZB111_turkmen	Turkmen	[1]
Turkmen	UZB150_turkmen	Turkmen	[1]
Turkmen	UZB180_turkmen	Turkmen	[1]
Turkmen	GS000035118-ASM	Turkmen	[2]
Turkmen	GS000035120-ASM	Turkmen	[2]
Nogai	nogay24	Nogai	[1]
Nogai	nogay25	Nogai	[1]
Nogai	nogay33	Nogai	[1]
Nogai	nogay34	Nogai	[1]
Nogai	nogay35	Nogai	[1]
Nogai	nogay42	Nogai	[1]
Nogai	nogay44	Nogai	[1]
Nogai	nogay45	Nogai	[1]
Nogai	nogay46	Nogai	[1]
Punjab	HG02648	Punjabi-4	[3]
Punjab	HG02649	Punjabi-4	[3]
Punjab	HG02681	Punjabi-5	[3]
Punjab	HG02682	Punjabi-5	[3]
Punjab	HG02699	Punjabi-5	[3]
Punjab	HG02700	Punjabi-5	[3]
Brahmin	GS000016807-ASM	N-India	[2]
Brahmin	GS000016809-ASM	N-India	[2]
Brahmin	GS000035038-ASM	N-India	[2]
GIH	NA20890	N-India	[3]
GujaratiB	NA20873	N-India	[1]
GujaratiB	NA20898	N-India	[1]
Kshatriya	GS000035039-ASM	N-India	[2]
Punjab	HG01583	N-India	[3]
Punjab	HG02603	N-India	[3]
Punjab	HG02604	N-India	[3]
Punjab	HG02651	N-India	[3]
Punjab	HG02652	N-India	[3]
Punjab	HG01586	N-India	[3]
Punjab	HG02660	N-India	[3]
Punjab	HG02661	N-India	[3]
Punjab	HG01589	N-India	[3]
Punjab	HG02697	N-India	[3]
Punjab	HG01593	N-India	[3]
Punjab	HG02733	N-India	[3]
Punjab	HG02734	N-India	[3]
Punjab	HG02736	N-India	[3]
Punjab	HG02737	N-India	[3]
Punjab	HG02490	N-India	[3]
Punjab	HG03234	N-India	[3]
Punjab	HG03235	N-India	[3]
Punjab	HG02493	N-India	[3]
Punjab	HG03488	N-India	[3]
Punjab	HG03490	N-India	[3]
Punjab	HG03624	N-India	[3]
Punjab	HG03629	N-India	[3]
Punjab	HG03631	N-India	[3]
Punjab	HG03634	N-India	[3]
Punjab	HG03636	N-India	[3]
Punjab	HG02494	N-India	[3]
Punjab	HG02597	N-India	[3]
Punjab	HG03765	N-India	[3]
GujaratiA	NA20904	Sindhi	[3]
Pathan	HGDP00258	Sindhi	[1]
Punjab	HG02654	Sindhi	[3]
Punjab	HG02655	Sindhi	[3]
Punjab	HG03237	Sindhi	[3]
Punjab	HG03238	Sindhi	[3]
Punjab	HG03625	Sindhi	[3]
Punjab	HG03767	Sindhi	[3]
Sindhi	HGDP00167	Sindhi	[1]
Sindhi	HGDP00192	Sindhi	[1]
Sindhi	HGDP00206	Sindhi	[1]
Sindhi	HGDP00210	Sindhi	[1]
Sindhi	HGDP00169	Sindhi	[1]
Sindhi	HGDP00171	Sindhi	[1]
Sindhi	HGDP00179	Sindhi	[1]
Sindhi	HGDP00181	Sindhi	[1]
Sindhi	HGDP00183	Sindhi	[1]
Sindhi	HGDP00187	Sindhi	[1]
Punjab	HG02690	Punjabi-6	[3]
Punjab	HG02691	Punjabi-6	[3]
Punjab	HG02694	Punjabi-6	[3]
Burusho	HGDP00382	Burusho-1	[1]
Burusho	HGDP00388	Burusho-1	[1]
Burusho	HGDP00392	Burusho-1	[1]
Burusho	HGDP00402	Burusho-1	[1]
Burusho	HGDP00407	Burusho-1	[1]
Burusho	HGDP00412	Burusho-1	[1]
Burusho	HGDP00341	Burusho-1	[1]
Burusho	HGDP00346	Burusho-1	[1]
Burusho	HGDP00359	Burusho-1	[1]
Burusho	HGDP00364	Burusho-1	[1]
Burusho	HGDP00336	Burusho-2	[1]
Burusho	HGDP00417	Burusho-2	[1]
Burusho	HGDP00423	Burusho-2	[1]
Burusho	HGDP00433	Burusho-2	[1]
Burusho	HGDP00438	Burusho-2	[1]
Burusho	HGDP00444	Burusho-2	[1]
Burusho	HGDP00445	Burusho-2	[1]
Burusho	HGDP00351	Burusho-2	[1]
Burusho	HGDP00356	Burusho-2	[1]
Burusho	HGDP00371	Burusho-2	[1]
Burusho	HGDP00372	Burusho-2	[1]
Kalash	HGDP00267	Kalash	[1]
Kalash	HGDP00311	Kalash	[1]
Kalash	HGDP00313	Kalash	[1]
Kalash	HGDP00315	Kalash	[1]
Kalash	HGDP00319	Kalash	[1]
Kalash	HGDP00323	Kalash	[1]
Kalash	HGDP00330	Kalash	[1]
Kalash	HGDP00333	Kalash	[1]
Kalash	LP6005441-DNA_E06	Kalash	[4]
Kalash	HGDP00277	Kalash	[1]
Kalash	HGDP00281	Kalash	[1]
Kalash	HGDP00285	Kalash	[1]
Kalash	HGDP00288	Kalash	[1]
Kalash	HGDP00290	Kalash	[1]
Kalash	HGDP00298	Kalash	[1]
Kalash	HGDP00302	Kalash	[1]
Kalash	HGDP00307	Kalash	[1]
Ishkasim	GS000016189-ASM	Tajikistan	[2]
Ishkasim	GS000016196-ASM	Tajikistan	[2]
Rushan-Vanch	GS000014417-ASM	Tajikistan	[2]
Rushan-Vanch	GS000016188-ASM	Tajikistan	[2]
Shugnan	GS000013758-ASM	Tajikistan	[2]
Tajik	LP6005519-DNA_C03	Tajikistan	[4]
Tajik	LP6005519-DNA_D03	Tajikistan	[4]
Yaghnobi	GS000016194-ASM	Tajikistan	[2]
GIH	NA20870	Pathan	[3]
Pathan	HGDP00213	Pathan	[1]
Pathan	HGDP00243	Pathan	[1]
Pathan	HGDP00244	Pathan	[1]
Pathan	HGDP00247	Pathan	[1]
Pathan	HGDP00248	Pathan	[1]
Pathan	HGDP00254	Pathan	[1]
Pathan	HGDP00259	Pathan	[1]
Pathan	HGDP00262	Pathan	[1]
Pathan	HGDP00264	Pathan	[1]
Pathan	HGDP00216	Pathan	[1]
Pathan	HGDP00218	Pathan	[1]
Pathan	HGDP00222	Pathan	[1]
Pathan	HGDP00224	Pathan	[1]
Pathan	HGDP00226	Pathan	[1]
Pathan	HGDP00228	Pathan	[1]
Pathan	HGDP00230	Pathan	[1]
Pathan	HGDP00241	Pathan	[1]
Punjab	HG03619	Pathan	[3]
Sindhi	HGDP00191	Pathan	[1]
Sindhi	HGDP00197	Pathan	[1]
Sindhi	HGDP00201	Pathan	[1]
Sindhi	HGDP00205	Pathan	[1]
Sindhi	LP6005441-DNA_G11	Pathan	[4]
Sindhi	HGDP00185	Pathan	[1]
Sindhi	HGDP00189	Pathan	[1]
