# Supplementary material for: European Roma groups show complex West Eurasian admixture footprints and a common South Asian genetic origin
Source: PLoS Genet. 2019 Sep 23;15(9):e1008417. doi: 10.1371/journal.pgen.1008417 (PMC6779411; doi:10.1371/journal.pgen.1008417)
Supplement: S11 Table — (XLSX) [file pgen.1008417.s034.xlsx]

## Sheet: Sheet1
Table S11. GLOBETROTTER results for each Iberian Roma cluster, describing type of admixture (and its measures of “goodness-of-fit”), mean date and CI 95% and composition of the major and minor sources.
								MINOR SOURCE (29%)																	MAJOR SOURCE (71%)
		Admixture event	fit.quality.2events	maxScore.2events	fit.quality.1event	Date	CI 95%	Kalash	Burusho-2	Punjabi-5	Punjabi-6	Bedouin-4	NE-India	Punjabi-2	Hazara-1	W-Caucasus2	Kusunda	ITU-1	ITU-2	Gujarati-1	Sindhi	Irula	E-India	Punjabi-1	Mozabite-1	Palestinian	Armenian	Sardinia-1	Sardinia-2	West_NorthAfrica	Assyrian	E-Caucasus2	NE-Europe2	Basque	Egypt-Bedouin	W-Caucasus2	SE-Europe	SW-Europe2	Balkan
	IberianRoma-1	one-date	0.9999	0.135	0.9995	1372 CE	1210-1557 CE	0.00146286	0.00393597	0.00419942	0.00482824	0.00524844	0.00553781	0.00667095	0.0073104	0.0108377	0.0110878	0.0346677	0.0577668	0.0599993	0.0778869	0.0902931	0.192572	0.425695	0.00119609	0.00227072	0.00305731	0.00642077	0.00771476	0.00815908	0.0114135	0.025144	0.0293194	0.0468923	0.0633091	0.0872994	0.130717	0.211165	0.365922
								MINOR SOURCE (29%)																	MAJOR SOURCE (71%)
		Admixture event	fit.quality.2events	maxScore.2events	fit.quality.1event	Date	CI 95%	Bedouin-3	Kalash	Gujarati-1	Tuvinian	Punjabi-2	Punjabi-6	Punjabi-5	Hazara-1	Saudi	ITU-1	Irula	Tamang	ITU-2	Pathan	E-India	NE-India	Punjabi-1	Mozabite-1	Assyrian	Bedouin-1	Sardinia-1	Sardinia-2	NE-Europe2	SW-Europe2	Georgia	Egypt-Bedouin	Armenian	W-Caucasus2	Sicilian	Basque	SE-Europe	Balkan
	IberianRoma-2	one-date	0.9999	0.2164	0.9994	1390 CE	1241-1536 CE	0.000196759	0.00130245	0.00158633	0.0016863	0.00393958	0.00619385	0.00786082	0.00932535	0.0111672	0.0146318	0.0194526	0.0282883	0.029274	0.0335336	0.100805	0.223417	0.507339	0.000602736	0.00131376	0.00717256	0.0105959	0.0119648	0.0278598	0.0360171	0.0386364	0.0445396	0.0492496	0.0723403	0.0876478	0.0895236	0.130543	0.391993
								MINOR SOURCE (28%)										MAJOR SOURCE (72%)
		Admixture event	fit.quality.2events	maxScore.2events	fit.quality.1event	Date	CI 95%	Bedouin-3	Punjabi-2	Balochi-2	Punjabi-5	Punjabi-6	Irula	ITU-1	E-India	NE-India	Punjabi-1	Assyrian	Syrian	Saharawi	Sardinia-1	West_NorthAfrica	W-Caucasus1	Sardinia-2	NE-Europe2	E-Caucasus2	MiddleEast-2	Egypt-Bedouin	W-Caucasus2	Armenian	Basque	Sicilian	SE-Europe	Balkan
	IberianRoma-3	one-date	0.9998	0.1649	0.9992	1433 CE	1279-1583 CE	7.14884e-05	0.000349883	0.00235852	0.00716328	0.00878556	0.0151297	0.0250945	0.135138	0.319366	0.486543	0.00220865	0.00279126	0.00637097	0.00686286	0.013839	0.0190556	0.0204509	0.0292913	0.0335542	0.0401557	0.0431461	0.0477468	0.0655729	0.0758818	0.109691	0.15346	0.329921
								MINOR SOURCE (25%)																					MAJOR SOURCE (75%)
		Admixture event	fit.quality.2events	maxScore.2events	fit.quality.1event	Date	CI 95%	Kalash	Bedouin-4	Gujarati-2	Punjabi-6	Punjabi-2	Kusunda	Gujarati-1	Balochi-2	E-Caucasus1	Assyrian	NE-India	ITU-1	Armenian	Sindhi	Georgia	Irula	W-Caucasus2	Pathan	Balkan	E-India	Punjabi-1	NE-Europe2	Punjabi-1	MiddleEast-2	Saharawi	NorthEast_Europe-4	Palestinian	SE-Europe	Sardinia-1	NW-Europe2	Sardinia-2	Sicilian	W-Caucasus2	E-Europe2	Egypt-Bedouin	Balkan	NorthItaly	SW-Europe3	SW-Europe2
	IberianRoma-4	one-date	0.9999	0.1141	0.9993	1581 CE	1532-1730 CE	0.000438115	0.000634709	0.0014217	0.00199376	0.00270484	0.00332106	0.0133436	0.0134345	0.0186312	0.020702	0.0242011	0.0299359	0.0339925	0.0349584	0.0364822	0.0447399	0.0530223	0.0780824	0.146467	0.149575	0.291918	0.000322445	0.00137885	0.0022421	0.00244081	0.00257387	0.0036807	0.00400764	0.00481066	0.00891677	0.0107438	0.0173619	0.0312472	0.0367283	0.03673	0.140624	0.167185	0.24098	0.288026
