# Supplementary material for: European Roma groups show complex West Eurasian admixture footprints and a common South Asian genetic origin
Source: PLoS Genet. 2019 Sep 23;15(9):e1008417. doi: 10.1371/journal.pgen.1008417 (PMC6779411; doi:10.1371/journal.pgen.1008417)
Supplement: S12 Table — A) p-values resulting from Wilcoxon test for each pair of Roma clusters in each ROH category (after Bonferroni correction). p<0.05 are in bold. B) p-values resulting from Wilcoxon test for each pair of ROH categories in each Roma clusters (after FDR correction). p<0.05 are in bold. (Dastaset2). (XLSX) [file pgen.1008417.s035.xlsx]

## Sheet: Sheet1
Table S12A. p-values resulting from Wilcoxon test for each pair of Roma clusters in each ROH category (after Bonferroni correction). p<0.05 are in bold.
		1.0-2								6.0-7
	Group	IberianRoma-1	IberianRoma-2	IberianRoma-3	IberianRoma-4	Basque	SW-Europe2	Kalash	Punjabi-1	IberianRoma-1	IberianRoma-2	IberianRoma-3	IberianRoma-4	Basque	SW-Europe2	Kalash	Punjabi-1	Group
	IberianRoma-1	-	1	1	0.0338132	1	0.00203435	0.0999389	0.256678	-	1	1	0.11012	0.000524586	5.2648e-08	0.329255	0.0195904	IberianRoma-1
	IberianRoma-2		-	1	0.0167832	0.551237	0.00291628	0.175062	0.0770205		-	1	1	0.0585105	0.00161134	1	1	IberianRoma-2
	IberianRoma-3			-	0.0473879	1	0.0130593	0.0758006	0.31539			-	0.0495235	0.000158268	6.99258e-09	0.231533	0.00887994	IberianRoma-3
	IberianRoma-4				-	0.00418596	0.204452	1.79226e-05	0.0780969				-	0.798967	0.325393	0.92111	1	IberianRoma-4
	Basque					-	-	-	-					-	-	-	-	Basque
	SW-Europe2						-	-	-						-	-	-	SW-Europe2
	Kalash							-	-							-	-	Kalash
	Punjabi-1								-								-	Punjabi-1
		2.0-3								7.0-8
	Group	IberianRoma-1	IberianRoma-2	IberianRoma-3	IberianRoma-4	Basque	SW-Europe2	Kalash	Punjabi-1	IberianRoma-1	IberianRoma-2	IberianRoma-3	IberianRoma-4	Basque	SW-Europe2	Kalash	Punjabi-1	Group
	IberianRoma-1	-	1	1	0.00647874	0.00418596	2.27163e-05	0.0308371	0.00320952	-	1	1	0.706161	0.0603098	0.00191117	0.589508	0.264054	IberianRoma-1
	IberianRoma-2		-	1	0.0231194	0.0224958	0.000559284	0.620365	0.0156298		-	1	1	1	1	1	1	IberianRoma-2
	IberianRoma-3			-	0.00754475	0.0177255	6.76223e-05	0.698936	0.0124975			-	1	0.114016	0.0101269	0.694749	0.482138	IberianRoma-3
	IberianRoma-4				-	0.13724	1	0.00021113	0.0260498				-	1	1	1	1	IberianRoma-4
	Basque					-	-	-	-					-	-	-	-	Basque
	SW-Europe2						-	-	-						-	-	-	SW-Europe2
	Kalash							-	-							-	-	Kalash
	Punjabi-1								-								-	Punjabi-1
		3.0-4								8.0-9
	Group	IberianRoma-1	IberianRoma-2	IberianRoma-3	IberianRoma-4	Basque	SW-Europe2	Kalash	Punjabi-1	IberianRoma-1	IberianRoma-2	IberianRoma-3	IberianRoma-4	Basque	SW-Europe2	Kalash	Punjabi-1	Group
	IberianRoma-1	-	0.867932	1	0.0707417	0.00380022	6.36197e-06	1	0.108095	-	1	1	1	0.041176	0.0614457	1	0.569227	IberianRoma-1
	IberianRoma-2		-	1	0.0532399	0.00122992	2.17726e-05	0.804382	0.00295269		-	1	1	0.367295	1	1	1	IberianRoma-2
	IberianRoma-3			-	0.0303599	0.000693396	4.98804e-06	1	0.0141552			-	1	0.0258046	0.0323563	1	0.34522	IberianRoma-3
	IberianRoma-4				-	1	1	0.00376459	0.478979				-	0.674674	1	0.510326	1	IberianRoma-4
	Basque					-	-	-	-					-	-	-	-	Basque
	SW-Europe2						-	-	-						-	-	-	SW-Europe2
	Kalash							-	-							-	-	Kalash
	Punjabi-1								-								-	Punjabi-1
		4.0-5								9.0-10
	Group	IberianRoma-1	IberianRoma-2	IberianRoma-3	IberianRoma-4	Basque	SW-Europe2	Kalash	Punjabi-1	IberianRoma-1	IberianRoma-2	IberianRoma-3	IberianRoma-4	Basque	SW-Europe2	Kalash	Punjabi-1	Group
	IberianRoma-1	-	0.867932	1	0.00188367	0.000165949	2.09523e-08	0.643331	0.00120041	-	1	1	0.0837007	0.0490963	0.000424612	0.706622	0.305757	IberianRoma-1
	IberianRoma-2		-	1	0.0104252	0.0107514	6.89651e-06	1	0.133632		-	1	1	1	0.698927	1	1	IberianRoma-2
	IberianRoma-3			-	0.00186093	0.000138449	8.52642e-08	1	0.00101537			-	0.865301	0.526335	0.0926038	1	1	IberianRoma-3
	IberianRoma-4				-	0.699114	1	0.0030869	0.177062				-	1	1	0.532777	0.859881	IberianRoma-4
	Basque					-	-	-	-					-	-	-	-	Basque
	SW-Europe2						-	-	-						-	-	-	SW-Europe2
	Kalash							-	-							-	-	Kalash
	Punjabi-1								-								-	Punjabi-1
		5.0-6
	Group	IberianRoma-1	IberianRoma-2	IberianRoma-3	IberianRoma-4	Basque	SW-Europe2	Kalash	Punjabi-1
	IberianRoma-1	-	1	1	0.0296074	0.000407675	2.42965e-08	1	0.0185681
	IberianRoma-2		-	1	0.0159901	6.89428e-05	9.38506e-10	1	0.0348584
	IberianRoma-3			-	0.036069	0.000693919	1.15119e-07	0.909261	0.0403413
	IberianRoma-4				-	1	1	0.0190668	1
	Basque					-	-	-	-
	SW-Europe2						-	-	-
	Kalash							-	-
	Punjabi-1								-
Table S12B. p-values resulting from Wilcoxon test for each pair of ROH categories in each Roma clusters (after FDR correction). p<0.05 are in bold.
		IberianRoma-1
	ROH category	1.0-2	2.0-3	3.0-4	4.0-5	5.0-6	6.0-7	7.0-8	8.0-9	9.0-10
	1.0-2	-	0.00296174	0.00296174	0.0281366	0.0205154	0.0529241	0.012895	0.0114741	0.143314
	2.0-3		-	1	1	1	0.77819	0.0346299	0.143314	0.143314
	3.0-4			-	1	1	1	1	1	1
	4.0-5				-	1	1	0.154792	0.189938	0.189938
	5.0-6					-	1	1	1	1
	6.0-7						-	1	1	1
	7.0-8							-	1	1
	8.0-9								-	1
	9.0-10									-
		IberianRoma-2
	ROH category	1.0-2	2.0-3	3.0-4	4.0-5	5.0-6	6.0-7	7.0-8	8.0-9	9.0-10
	1.0-2	-	0.0779221	0.0779221	0.0779221	0.0779221	0.171786	0.131924	0.131924	0.131924
	2.0-3		-	1	0.935065	0.311688	0.447693	0.131924	0.362324	0.362324
	3.0-4			-	0.311688	0.311688	0.171786	0.131924	0.362324	0.362324
	4.0-5				-	1	1	0.362324	1	1
	5.0-6					-	1	1	1	1
	6.0-7						-	1	1	1
	7.0-8							-	1	1
	8.0-9								-	1
	9.0-10									-
		IberianRoma-3
	ROH category	1.0-2	2.0-3	3.0-4	4.0-5	5.0-6	6.0-7	7.0-8	8.0-9	9.0-10
	1.0-2	-	0.0223776	0.251748	0.0391608	0.033515	0.00559441	0.0413547	0.0282722	0.0282722
	2.0-3		-	1	1	1	1	1	0.324327	0.324327
	3.0-4			-	1	1	1	1	0.592633	0.592633
	4.0-5				-	1	1	1	1	1
	5.0-6					-	1	1	1	1
	6.0-7						-	1	1	1																																							1
	7.0-8							-	1	1																																							1
	8.0-9								-	1																																							1
	9.0-10									-																																							1
		IberianRoma-4
	ROH category	1.0-2	2.0-3	3.0-4	4.0-5	5.0-6	6.0-7	7.0-8	8.0-9	9.0-10
	1.0-2	-	0.0147406	0.0227288	0.00788758	0.00788758	0.00986093	0.00788758	0.00788758	0.00788758
	2.0-3		-	1	0.318975	0.421935	1	0.719571	0.92779	0.92779
	3.0-4			-	1	1	1	1	1	1
	4.0-5				-	1	1	1	1	1
	5.0-6					-	1	1	1	1
	6.0-7						-	1	1	1
	7.0-8							-	1	1
	8.0-9								-	1
	9.0-10									-
